# Supplementary material for: Transcriptome Analysis of Fibroblasts in Hypoxia-Induced Vascular Remodeling: Functional Roles of CD26/DPP4
Source: Int J Mol Sci. 2024 Nov 23;25(23):12599. doi: 10.3390/ijms252312599 (PMC11640941; doi:10.3390/ijms252312599)
Supplement: Supplementary file 1 [file ijms-25-12599-s001.zip]

Archive with 4 entries (4 files):
- ijms-3280029-Supplementary Table S1 DEGs between normoxic and hypoxic cultured HLF.xlsx
- ijms-3280029-Supplementary Table S2 DEGs between control and DPP4 KD HLF under normoxia.xlsx
- ijms-3280029-Supplementary Table S3 DEGs control and DPP4 KD HLF under hypoxia.xlsx
- ijms-3280029-Supplementary_Figures_CD26_hypoxia.pdf
