# Supplementary material for: Transcriptome Analysis of Fibroblasts in Hypoxia-Induced Vascular Remodeling: Functional Roles of CD26/DPP4
Source: Int J Mol Sci. 2024 Nov 23;25(23):12599. doi: 10.3390/ijms252312599 (PMC11640941; doi:10.3390/ijms252312599)
Supplement: Supplementary file 1 [file ijms-25-12599-s001.zip › ijms-3280029-Supplementary Table S1 DEGs between normoxic and hypoxic cultured HLF.xlsx]

## Sheet: Supplementary Table S1
Gene	p-value	Difference		Control/Normoxia-1	Control/Normoxia-2	Control/Normoxia-3	Control/Normoxia-4	Control/Hypoxia-1	Control/Hypoxia-2	Control/Hypoxia-3	Control/Hypoxia-4
PIGW	0.00281561	-4.05683		2.35912	0.958021	1.41363	1.9529	-0.942188	-1.18182	-4.01443	-3.4052
NR0B1	0.00793411	-3.7103		1.35912	0.958021	1.89905	1.9529	-3.29487	-0.181819	-4.11032	-1.0851
ADH1B	0.00151028	-3.67079		0.037191	1.54298	0.676662	0.730512	-2.80465	-4.15075	-1.35437	-3.38603
CENPM	0.00265305	-3.53641		1.03719	1.27995	0.676662	0.14555	-0.942188	-2.98084	-4.20954	-2.87371
CADPS	0.00494717	-3.43144		-0.962809	-1.04198	-0.908302	1.14555	-3.04333	-2.85471	-5.40761	-4.18764
LOC101929709	0.00912395	-3.36872		1.62215	0.542984	0.0916998	-0.85445	-3.1489	-3.6943	-0.951613	-4.27769
SIRT4	0.00209088	-3.33119		-1.84548	-1.04198	0.676662	0.14555	-3.94807	-4.39786	-2.98889	-4.05519
EGR1	9.99638e-08	-3.28635		6.38592	6.39265	6.15779	6.25407	3.14527	2.98811	2.74883	3.16283
LINC00941	0.00553857	-3.12393		1.03719	0.542984	1.0917	-0.85445	-2.94371	-3.27135	-0.951613	-3.51161
FASTKD3	0.0079164	-3.04638		1.03719	1.54298	1.67666	2.31547	-0.942188	-0.181819	-0.951613	-3.5376
TGFB3	0.00878258	-2.92849		-0.962809	-0.0419785	0.0916998	0.730512	-3.70678	-3.35578	-0.951613	-3.88236
GUCY1B3	0.000273435	-2.87393		0.037191	-0.0419785	0.0916998	-0.85445	-2.81778	-3.80648	-3.26543	-2.37358
AKR1B10	0.000194105	-2.81934		2.62215	1.76538	2.99859	2.73051	0.0578106	-0.181819	-0.951613	-0.0850957
POMK	0.000468474	-2.78096		-0.962809	-1.04198	0.0916998	-0.85445	-4.00312	-2.84012	-3.05357	-3.99458
LPPR4	0.00650912	-2.74961		0.037191	-1.04198	0.0916998	-2.68736	-3.17855	-4.00284	-3.81449	-3.603
LRFN5	0.00433469	-2.74424		0.622153	-1.04198	-1.86842	-0.85445	-3.26272	-2.97856	-3.37754	-4.50083
TRIM69	0.000786276	-2.71241		0.037191	-1.04198	-0.908302	-0.85445	-2.76019	-3.60669	-2.92205	-4.32824
RNY3	0.00517875	-2.66881		0.037191	0.542984	0.0916998	-0.85445	-3.77954	-1.18182	-2.81311	-3.08335
SLC35G1	0.007624	-2.66588		-0.962809	-0.0419785	-2.74132	-0.85445	-4.66497	-3.5345	-4.10246	-2.96213
TPD52L1	0.00453661	-2.60836		2.62215	2.65846	3.48402	2.31547	0.0578106	1.62554	-0.951613	-0.0850957
ZNF174	0.00100089	-2.60573		2.03719	1.76538	2.0917	1.9529	0.642774	-1.18182	-0.951613	-1.0851
BDKRB1	0.00209375	-2.60389		2.03719	2.65846	2.0917	2.46748	-0.942188	-1.18182	0.0483854	0.914904
PTPN3	0.000239813	-2.56066		0.037191	-1.04198	0.0916998	-0.85445	-2.74114	-2.77548	-3.34901	-3.14453
MARS2	0.00627183	-2.54828		1.35912	1.95802	1.0917	0.730512	-0.942188	-0.181819	-2.84467	-1.0851
WBSCR27	0.00780571	-2.52284		1.03719	0.542984	1.89905	1.9529	-0.942188	-2.68033	-0.951613	-0.0850957
ZNF491	3.89768e-05	-2.46763		-0.962809	-1.04198	-0.908302	-0.85445	-3.83889	-2.80573	-3.33416	-3.6593
SLC16A14	0.00186209	-2.39341		0.037191	-1.04198	-0.908302	-0.85445	-2.16465	-3.13952	-4.02391	-3.01312
HIF1A	5.49898e-06	-2.30995		5.77866	5.69949	5.61526	5.53787	3.05781	3.27761	3.74883	3.30722
TBX2	7.97929e-06	-2.21353		5.57635	5.49718	5.48402	5.60498	3.37974	2.98811	3.21831	3.72226
DGKG	0.00422082	-2.17878		1.62215	1.27995	1.0917	2.14555	-0.942188	-1.18182	0.633348	-1.0851
SPRY4-IT1	0.00133215	-2.13776		3.12465	3.12795	2.67666	2.9529	0.0578106	0.403143	1.63335	1.23683
TMEM119	0.000985184	-2.1175		2.94408	3.12795	2.99859	3.53787	1.86517	0.403143	0.633348	1.23683
GBP1	0.000468572	-2.11157		5.77866	6.0133	5.7782	5.88702	4.30574	3.62554	2.95528	4.12436
AKR1C1	1.72292e-06	-2.10304		6.34097	6.42563	6.17916	6.09975	4.26726	3.94746	4.33379	4.08483
TTC39A	0.000400839	-2.09996		0.622153	0.958021	0.676662	0.730512	-0.942188	-1.18182	-2.20338	-1.0851
TRPA1	3.68389e-05	-2.09688		3.35912	2.86491	3.17916	2.73051	0.642774	0.818181	1.04839	1.23683
TOR3A	0.00661635	-2.06773		2.62215	1.76538	2.67666	1.9529	0.0578106	0.403143	-0.951613	1.23683
B3GALT2	0.00555581	-2.0127		-2.75371	-1.04198	-0.908302	-0.85445	-3.28155	-3.65577	-3.6017	-3.07021
RRS1	0.00142902	-1.97478		3.79208	4.24342	3.94968	4.05244	1.37974	1.62554	2.21831	2.9149
ANKRD31	0.006922	-1.97464		-0.962809	-1.04198	-2.12091	-0.85445	-3.88968	-2.25579	-2.90462	-3.82863
SLC25A10	0.00340768	-1.9611		1.35912	1.76538	0.676662	1.46748	-0.942188	0.403143	-0.951613	-1.0851
AKR1C3	0.000424931	-1.95542		4.32259	4.63045	4.73556	4.76026	2.75825	2.81818	3.13585	1.9149
DUSP5	1.06717e-05	-1.95029		5.59178	5.22481	4.99859	5.23301	3.37974	3.34174	3.4407	3.08483
HERC6	0.00457845	-1.93987		1.35912	2.41745	2.26162	2.31547	-0.942188	0.403143	0.633348	0.499867
KCTD12	0.00163735	-1.9345		5.24664	4.88876	4.97434	4.70014	2.86517	2.14011	3.69224	3.37434
AKR1C2	0.00128985	-1.91198		5.37704	4.816	5.26162	5.14555	3.8127	3.2105	2.37031	3.55876
SNORA67	0.00733226	-1.89476		2.73763	1.95802	3.26162	2.9529	0.642774	-0.181819	1.37031	1.49987
ZFP36	2.91614e-06	-1.87362		2.73763	2.86491	2.79214	2.84599	0.642774	1.14011	1.04839	0.914904
RGS4	5.92135e-06	-1.8709		6.29458	6.37587	6.44925	6.61315	4.64277	4.24445	4.69224	4.66979
AMDHD2	0.0021138	-1.79762		3.35912	2.76538	4.13609	3.84599	1.64277	1.40314	1.63335	2.23683
ODC1	0.000892938	-1.7893		5.46346	5.46582	5.15779	5.355	4.37974	3.2105	3.13585	3.55876
STRBP	0.00387604	-1.78634		2.49662	1.95802	1.89905	1.9529	1.37974	-0.181819	0.0483854	-0.0850957
MAP2	0.000145662	-1.77641		5.73763	6.21541	5.79214	5.76026	4.48408	3.98811	4.25784	3.66979
MARVELD2	0.0069722	-1.76374		1.35912	2.12795	0.676662	0.730512	-0.942188	-0.181819	0.0483854	-1.0851
SLX4	0.000687437	-1.75056		2.94408	3.35034	3.17916	2.9529	2.05781	1.40314	1.04839	0.914904
ISOC1	0.00926172	-1.72413		2.84455	2.12795	3.26162	1.73051	0.0578106	1.14011	1.37031	0.499867
LOC93622	0.00579429	-1.72126		1.62215	1.54298	0.676662	1.46748	-0.942188	-0.181819	-0.951613	0.499867
HYLS1	0.000748282	-1.71678		2.03719	1.95802	1.41363	2.46748	0.642774	0.403143	0.0483854	-0.0850957
KIAA0513	0.00686977	-1.68987		2.03719	2.41745	2.26162	3.05244	1.05781	-0.181819	0.633348	1.49987
FKBP5	0.000189749	-1.67265		4.28512	4.35034	3.79214	4.00353	2.37974	2.90564	2.21831	2.23683
SP140	0.00142885	-1.64189		2.94408	2.65846	3.41363	2.46748	0.642774	1.40314	1.63335	1.23683
GPAT3	8.59804e-05	-1.63814		4.99139	4.98039	4.99859	5.33537	3.45013	3.14011	3.85574	3.30722
C7orf43	0.000587226	-1.62157		3.20712	2.95802	3.67666	3.14555	1.64277	1.14011	1.63335	2.08483
PSEN2	0.000606319	-1.61857		4.20712	4.38429	4.61526	4.66911	2.64277	2.40314	3.4407	2.9149
NQO1	3.72054e-07	-1.60147		8.22701	8.26408	8.27658	8.18447	6.49244	6.56637	6.72081	6.76665
TMEM140	0.000164976	-1.58753		3.42951	3.91222	3.61526	3.66911	2.05781	1.98811	2.50782	1.72226
SYTL2	5.05711e-05	1.58632		4.56075	4.63045	4.17916	4.23301	6.06904	5.7607	6.23821	5.88069
GAS6-AS1	0.00483893	1.59043		-0.962809	-1.04198	-0.908302	-0.85445	1.64277	0.403143	0.633348	-0.0850957
OXTR	0.00371777	1.59404		3.12465	1.95802	2.0917	2.84599	4.41536	3.62554	4.4407	3.9149
PLAT	1.69071e-05	1.60074		3.35912	3.41745	3.41363	3.05244	5.03509	4.86258	4.6631	5.08483
STXBP5-AS1	5.24879e-05	1.60092		2.49662	2.12795	2.0917	2.73051	3.86517	4.02763	3.95528	4.00237
GABBR1	0.000188745	1.60993		1.35912	0.958021	1.67666	1.14555	2.64277	2.72507	3.04839	3.16283
ANGPTL4	2.22635e-05	1.61349		5.72369	5.65846	5.94968	5.76026	7.15057	7.29391	7.3793	7.72226
PCDHGA9	0.00967523	1.61694		-1.66	-3.48197	-3.25295	-2.23357	-0.942188	-1.18182	-0.951613	-1.0851
SLC7A5	3.48828e-05	1.62757		4.68105	4.44987	4.73556	4.60498	6.56561	6.02763	6.01417	6.37434
TSKU	0.000412353	1.63557		2.03719	2.86491	2.26162	2.46748	3.8127	4.49061	3.95528	3.9149
BNIP3L	4.94529e-08	1.63605		7.68465	7.6757	7.55522	7.53787	9.33044	9.25177	9.18538	9.23005
SERPING1	0.00213654	1.63953		2.35912	2.27995	1.0917	1.9529	3.70167	3.86258	3.37031	3.30722
PPP1R3G	0.00283822	1.64603		0.037191	-1.04198	-0.908302	-0.85445	0.642774	1.62554	0.633348	0.914904
GHDC	0.00834957	1.64968		0.037191	1.76538	1.0917	0.14555	2.64277	2.40314	2.50782	2.08483
SERPINE1	7.03619e-08	1.65128		10.0287	10.0308	9.91666	9.90211	11.6894	11.688	11.5661	11.5399
ARAP3	0.00302568	1.65171		0.622153	-0.0419785	0.676662	0.14555	1.64277	2.81818	2.04839	1.49987
MTHFD2	0.000205334	1.67888		4.49662	4.00242	3.73556	3.60498	5.78573	5.55965	5.47465	5.73508
KDM3A	2.97809e-05	1.68875		3.62215	3.76538	3.41363	4.05244	5.50075	5.24445	5.33379	5.52961
ZNF667	0.00245723	1.69035		2.20712	1.27995	1.89905	0.730512	3.37974	3.27761	3.21831	3.00237
TNS1	1.18488e-05	1.69179		4.87008	4.57273	4.84659	4.66911	6.45013	6.1845	6.38824	6.70281
UNC5B	0.000693002	1.71554		3.79208	4.63045	3.99859	3.78941	6.18709	5.713	5.31517	5.85742
LDHA	4.87067e-07	1.7209		7.03719	6.94101	6.78519	7.00974	8.61432	8.77963	8.55022	8.71257
RUNX1-IT1	0.000623937	1.72651		2.49662	2.76538	1.67666	2.14555	4.18709	3.86258	4.21831	3.72226
ZNF395	4.85261e-07	1.72957		5.91983	6.04548	6.11407	6.21164	7.90643	7.84055	7.76606	7.69626
CACNA1A	0.000745263	1.73253		1.84455	2.27995	2.99859	1.9529	4.10221	4.17573	3.95528	3.77289
SLC2A1	2.54545e-06	1.75335		6.05956	6.09757	5.69161	5.92691	7.70527	7.81536	7.59528	7.67313
RTKN2	0.00018964	1.75994		1.03719	1.76538	1.41363	1.14555	3.05781	3.40314	3.21831	2.72226
PGM1	0.0023945	1.76454		2.94408	1.76538	2.26162	1.46748	3.8127	3.51862	4.00258	4.16283
SYNM	0.00350029	1.77488		1.03719	0.958021	1.0917	2.31547	2.86517	2.72507	3.29631	3.61534
TRIM10	0.00551061	1.78171		-3.01595	-1.95067	-3.11216	-2.51411	-0.942188	-1.48713	0.0483854	-1.0851
MXI1	8.33053e-06	1.78546		4.70962	5.20595	4.73556	4.81798	6.79252	6.5461	6.68501	6.58733
LOC100507065	0.00257957	1.82229		-3.62048	-1.95669	-3.23742	-2.6353	-0.942188	-1.18182	-0.951613	-1.0851
COL27A1	5.38875e-05	1.85058		3.99139	3.35034	3.67666	3.84599	5.24764	5.5461	5.81657	5.65637
ULBP1	1.11599e-05	1.85688		2.49662	2.95802	2.99859	2.84599	4.6124	4.88427	4.50782	4.72226
GALNT15	0.000187649	1.85793		2.03719	2.76538	2.79214	2.73051	4.45013	4.59954	4.6631	4.04419
TMEM132B	0.00206128	1.86923		1.62215	0.958021	1.89905	1.9529	2.75825	3.51862	3.50782	4.12436
SEMA4B	3.34179e-05	1.87699		2.73763	2.95802	3.48402	2.9529	4.73024	4.92671	5.00258	4.98099
TBX19	8.99477e-06	1.87843		-0.962809	-1.04198	-0.908302	-0.85445	0.642774	0.818181	1.04839	1.23683
CADM1	5.78063e-09	1.88207		7.07611	7.11284	7.00459	7.08806	9.02215	8.96284	8.86697	8.95793
CCDC148	0.00141051	1.88523		1.62215	1.95802	3.0917	2.31547	4.18709	3.77238	4.29631	4.27246
FNBP1L	0.00124537	1.93394		1.35912	0.958021	1.67666	0.14555	2.75825	3.06611	3.04839	3.00237
SLC2A3	8.81192e-06	1.93764		6.46346	6.40096	5.99859	6.07629	8.40654	8.1128	8.07075	8.09978
DXO	0.00400285	1.93801		1.62215	-0.0419785	1.67666	0.730512	3.05781	3.2105	2.85574	2.61534
ERO1A	5.36264e-08	1.93983		5.88268	5.95802	5.85988	5.9529	7.84571	7.99061	7.72787	7.8486
COL4A6	0.00192675	1.94303		-3.26874	-2.14499	-2.60921	-2.90991	-0.942188	-1.18182	0.0483854	-1.0851
IQGAP3	0.00193105	1.94419		-0.962809	-0.0419785	-0.908302	-0.85445	1.64277	1.81818	1.04839	0.499867
ADAMTS15	8.87343e-05	1.94885		4.12465	4.73938	3.84659	4.14555	6.43285	6.01785	6.14642	6.05446
MEGF6	0.00165231	1.95411		1.62215	1.54298	1.67666	0.730512	2.75825	3.62554	4.00258	3.00237
GRIN2A	0.000852668	1.96848		2.20712	3.27995	1.89905	2.73051	4.48408	4.70082	4.21831	4.58733
ZNF662	0.00424266	1.96937		-3.24356	-4.14034	-2.59456	-3.19784	-0.942188	-1.18182	-0.951613	-2.22318
ADM	2.31795e-05	1.97303		4.62215	4.60188	4.26162	4.27483	6.58919	6.57973	6.01417	6.46949
CAMK1D	0.0027338	1.97856		1.35912	-0.0419785	1.41363	1.14555	3.05781	2.72507	2.50782	3.49987
LOXL2	1.87855e-07	1.98313		7.01447	7.00787	7.02244	7.20083	9.03795	9.18887	8.90325	9.04805
SLC27A2	0.00529301	1.98672		-1.75463	-3.25197	-2.70677	-3.38353	-0.942188	-1.18182	0.0483854	-1.0744
LRRC56	2.59726e-05	1.9897		-1.14486	-1.04198	-0.908302	-0.85445	1.05781	1.40314	0.633348	0.914904
FAM107B	4.19432e-07	1.99254		6.24664	6.0133	5.85988	6.01591	7.95263	8.10358	8.00549	8.04419
CA12	1.13141e-05	2.00415		4.32259	4.57273	3.89905	4.355	6.16634	6.27761	6.43209	6.28994
PCK2	0.00147966	2.00867		2.49662	1.27995	2.0917	2.46748	4.30574	4.59954	3.90637	3.55876
STC1	1.82027e-06	2.00944		6.79874	6.44987	6.90548	6.70779	8.60856	8.8653	8.72787	8.6979
SLC38A5	0.000110225	2.03526		2.03719	2.65846	2.41363	1.9529	3.9647	4.2105	4.72081	4.30722
SLC6A9	0.00428812	2.04369		0.037191	0.958021	1.41363	1.9529	3.45013	3.34174	2.50782	3.23683
PLOD2	3.23172e-07	2.04571		7.58794	7.58373	7.49258	7.23831	9.48931	9.51775	9.50166	9.57668
AGAP9	0.000888724	2.05699		0.037191	-0.0419785	-0.908302	0.14555	1.86517	1.98811	2.37031	1.23683
THBS2	6.6616e-07	2.0928		4.52904	4.38429	4.17916	4.60498	6.44152	6.55965	6.51599	6.55153
VSIG1	0.00510327	2.09901		-2.14073	-3.97104	-3.31216	-2.80026	-0.942188	-0.181819	-1.61905	-1.0851
PDE8B	0.00978526	2.12062		-2.29507	-2.02132	-2.02631	-2.39362	0.642774	1.14011	-0.951613	-1.0851
CSAG1	0.00943583	2.14029		-3.49336	-3.33162	-4.43577	-3.62625	-0.942188	-1.18182	-3.11675	-1.0851
TRIB3	0.000212184	2.14517		2.03719	1.54298	2.26162	2.60498	4.45013	4.43289	3.80327	4.34117
P4HA1	1.11839e-08	2.15691		6.962	6.80977	6.82641	6.75288	9.01781	9.01171	8.92183	9.02734
IL6	4.43029e-05	2.1739		0.037191	-0.0419785	0.0916998	0.14555	1.64277	2.27761	2.50782	2.49987
LOC730101	0.00020692	2.18248		1.62215	1.54298	1.41363	2.14555	4.41536	3.40314	3.63335	4.00237
ACAP1	0.000683179	2.18467		0.037191	-0.0419785	1.0917	0.730512	3.05781	2.90564	2.21831	2.37434
DLL3	0.00351307	2.19647		-2.36366	-2.79896	-3.71159	-2.07239	0.0578106	-1.18182	-0.951613	-0.0850957
ALDH1L2	4.06893e-07	2.22177		3.20712	2.95802	3.0917	3.31547	5.48408	5.22757	5.42343	5.3243
TRPV1	0.00598537	2.22797		0.037191	-1.04198	-0.908302	-2.51565	1.37974	1.14011	1.04839	0.914904
ERRFI1	9.39027e-08	2.23935		5.70962	5.60188	5.92459	5.84599	8.01781	8.0154	7.94925	8.05701
LUZP2	0.0010604	2.24286		-3.31467	-2.56861	-3.20582	-4.31606	-0.942188	-1.45481	-0.951613	-1.0851
RORA	3.04858e-05	2.24505		2.49662	2.86491	2.89905	2.9529	5.16634	5.43289	4.97912	4.61534
DNAJC22	0.00890714	2.25065		-3.03834	-1.04198	-2.85684	-2.22615	-0.942188	-0.181819	0.0483854	0.914904
MDGA2	0.000829879	2.26451		0.037191	-0.0419785	-0.908302	-0.85445	2.37974	1.14011	2.04839	1.72226
CDKN1C	0.00426136	2.29189		1.84455	0.958021	0.0916998	2.31547	3.70167	3.2105	3.90637	3.55876
RASSF4	0.000154778	2.29226		-0.962809	-1.04198	0.0916998	-0.85445	1.64277	1.40314	1.63335	1.72226
LOC101929705	0.00122047	2.29553		-3.03088	-3.09401	-2.4204	-2.21259	-0.942188	0.403143	-0.951613	-0.0850957
LINC01003	0.00530546	2.30763		-1.91838	-1.04198	-2.59915	-0.85445	0.0578106	0.403143	0.633348	1.72226
PDE4C	0.0042235	2.31098		1.03719	-0.0419785	-0.908302	0.14555	1.86517	2.51862	1.85574	3.23683
PSAT1	1.99282e-05	2.31821		2.62215	2.76538	2.79214	2.31547	5.16634	5.10358	4.47465	5.02343
TPBG	7.13755e-07	2.3232		4.24664	4.12795	4.0459	4.00353	6.33394	6.68855	6.24806	6.44629
IGFBP1	0.000135024	2.32325		-2.83929	-2.41164	-2.8923	-2.31049	0.0578106	-0.181819	-0.951613	-0.0850957
BEX2	0.00062533	2.33027		-0.962809	-1.04198	-0.908302	-0.85445	2.05781	1.14011	1.85574	0.499867
ELMOD1	0.0026695	2.33704		-0.962809	-1.04198	-0.908302	-2.36696	0.0578106	1.40314	1.37031	1.23683
45354	1.74091e-05	2.34693		2.03719	1.76538	2.55113	2.46748	4.45013	4.62554	4.63335	4.49987
DHRS3	0.00294758	2.35103		-0.962809	0.542984	0.676662	-0.85445	2.51724	1.81818	1.85574	2.61534
GALNT18	0.00845086	2.35993		1.03719	1.54298	0.676662	-0.85445	2.05781	3.57307	3.29631	2.9149
ABCA9	0.00132853	2.36057		-3.32473	-3.22823	-1.98698	-3.06308	0.0578106	-0.181819	-0.951613	-1.0851
CYP26B1	0.00141638	2.37843		-0.962809	-1.04198	-0.908302	0.14555	1.05781	2.40314	2.04839	1.23683
CCDC184	0.00865677	2.42135		-0.962809	-2.83567	-3.18363	-3.27905	0.0578106	0.403143	0.0483854	-1.0851
CPZ	0.00555963	2.42316		-2.68738	-2.03155	-1.92098	-4.21346	0.0578106	-0.181819	-0.951613	-0.0850957
TCAF2	0.00335532	2.43256		0.037191	1.76538	1.0917	2.46748	3.70167	3.77238	3.74883	3.8691
CNTD2	0.00180296	2.44423		-3.15416	-2.66085	-1.90059	-2.63706	0.642774	-1.18182	0.0483854	-0.0850957
SH3TC1	0.00943885	2.454		-2.77429	-2.68478	-0.908302	-0.85445	1.64277	-0.181819	0.633348	0.499867
EFNA3	0.00178012	2.46878		-1.94863	-3.64019	-3.15803	-3.28899	0.0578106	-0.181819	-0.951613	-1.0851
LINC01583	0.000103102	2.50028		0.037191	-0.0419785	0.676662	0.730512	2.37974	2.72507	3.13585	3.16283
C2orf66	0.00124743	2.50158		-3.43694	-4.16927	-2.67668	-2.88414	-0.942188	-1.18182	0.0483854	-1.0851
SLC8A3	0.00458676	2.53292		-3.43074	-2.38403	-3.24327	-2.23435	1.05781	-0.181819	-0.951613	-1.0851
PSG2	0.00382383	2.5381		1.62215	-0.0419785	0.0916998	1.9529	3.22774	3.77238	2.95528	3.82179
RAPGEF5	0.00490155	2.55578		-0.962809	-1.04198	-0.908302	-2.66339	0.0578106	1.62554	1.04839	1.9149
LOC100506606	0.00919989	2.57407		-3.87961	-4.86446	-3.65285	-2.10914	-0.942188	-0.181819	-2.00066	-1.0851
SBSN	0.00342702	2.57488		-3.40544	-2.40474	-1.89026	-2.43787	-0.942188	-0.181819	0.0483854	1.23683
PRDM16	8.31884e-05	2.58081		-3.16791	-2.84593	-3.49732	-2.97278	-0.942188	-0.181819	-0.951613	-0.0850957
IL33	0.00947134	2.59334		-3.26896	-1.04198	-2.42062	-3.63261	0.642774	0.403143	0.0483854	-1.0851
PPM1N	0.0083024	2.61653		-3.32478	-2.91022	-0.908302	-2.72865	0.642774	0.403143	0.633348	-1.0851
SEC24B-AS1	0.00967293	2.624		-3.73126	-4.00924	-3.40338	-3.39502	0.0578106	-0.181819	-0.951613	-2.96728
FAM13A	5.45747e-06	2.63813		4.35912	4.12795	3.67666	3.66911	6.62767	6.68855	6.5322	6.53696
LINC01125	0.000224276	2.66355		2.35912	1.54298	1.41363	0.730512	4.34321	4.14011	4.09278	4.12436
LINC01118	0.000595645	2.68788		-3.06549	-3.04936	-2.78808	-4.00931	0.0578106	-1.18182	-0.951613	-0.0850957
ANKRD37	0.000346549	2.69096		0.037191	1.27995	0.676662	1.14555	3.58137	4.02763	2.85574	3.43847
ELANE	0.00225504	2.69374		-3.54762	-2.67746	-2.85382	-4.2718	-0.942188	-1.18182	-0.951613	0.499867
CEMIP	0.00174644	2.69579		0.037191	0.958021	0.0916998	1.9529	3.64277	3.98811	2.95528	3.23683
HILPDA	1.01859e-05	2.70431		3.28512	2.95802	3.55113	3.90044	6.11309	6.13106	6.11448	6.15331
GIPR	0.00852719	2.75513		-1.85796	-2.77718	-1.72741	-3.9118	1.37974	0.403143	0.0483854	-1.0851
ETNK2	0.00285335	2.7612		-3.21192	-3.26639	-2.60958	-2.53266	-0.942188	-1.18182	0.633348	0.914904
GCSAML	0.00937396	2.76466		-3.568	-4.38046	-1.59094	-3.09501	0.0578106	-1.18182	0.633348	-1.0851
HIF1A-AS2	6.81571e-06	2.78513		4.12465	4.31557	4.17916	3.53787	7.01781	6.78397	6.88759	6.60839
ZNF185	0.0066038	2.83756		-3.09988	-3.04925	-0.908302	-3.28362	0.642774	0.403143	-0.951613	0.914904
COL14A1	0.00465865	2.84322		-2.5284	-2.86558	-2.95713	-3.59751	-0.942188	-1.18182	0.0483854	1.49987
RHOU	0.00435551	2.85911		-0.962809	-1.04198	-0.908302	-2.70679	2.05781	1.98811	0.0483854	1.72226
PRX	0.00877291	2.86973		-2.44472	-2.65787	-0.908302	-4.30683	0.0578106	1.14011	0.0483854	-0.0850957
AGER	0.0020552	2.90915		-3.08569	-1.04198	-0.908302	-0.85445	1.05781	1.81818	1.37031	1.49987
MYLK4	0.00330577	2.91804		-3.36582	-2.69491	-4.63359	-2.5536	0.642774	-0.181819	-0.951613	-1.0851
DDIT4	1.49076e-07	2.93815		3.68105	3.71291	3.48402	3.90044	6.74431	6.71905	6.46624	6.60141
RGL3	0.000451727	2.94731		-2.79986	-3.75416	-3.05061	-2.76035	0.642774	-0.181819	0.0483854	-1.0851
YJEFN3	0.00561003	2.9576		-4.02427	-2.68325	-3.25924	-0.85445	0.642774	-0.181819	0.0483854	0.499867
PFKFB4	0.0027684	2.96179		-0.962809	1.27995	-0.908302	-0.85445	1.86517	2.81818	2.63335	3.08483
ENO2	5.21214e-06	2.98807		2.84455	3.48158	2.79214	3.46748	6.03509	6.28579	6.09278	6.12436
MCHR1	0.0057565	2.99932		-3.11349	-3.1182	-3.54954	-3.12393	0.642774	-1.83588	-0.951613	1.23683
GATA6-AS1	0.000784493	3.01451		-0.962809	0.542984	0.676662	-0.85445	3.37974	2.40314	2.85574	2.82179
KRT19	4.01389e-07	3.02308		2.35912	1.95802	2.41363	2.31547	5.16634	5.14011	5.45778	5.37434
LURAP1L-AS1	0.00132093	3.02612		-0.962809	-1.04198	-2.95476	-0.85445	1.37974	1.14011	1.85574	1.9149
LINC00629	0.0010387	3.05067		-4.08755	-3.54231	-3.6618	-2.07173	0.0578106	-0.181819	0.0483854	-1.0851
SARM1	0.00726549	3.08818		0.037191	-2.43745	-2.76785	-2.56071	1.86517	0.403143	1.85574	0.499867
ASNS	2.05601e-06	3.10992		1.84455	2.54298	2.26162	2.31547	5.56561	5.38804	5.09278	5.35785
FOXL2	0.000336256	3.13747		0.037191	-1.04198	0.0916998	0.730512	2.9647	2.62554	3.69224	3.08483
IL21R	0.00545912	3.19136		-0.962809	-3.74937	-0.908302	-0.85445	1.05781	1.62554	1.37031	2.23683
F2RL1	0.00829824	3.23181		-0.962809	-3.28558	-0.908302	0.14555	2.64277	2.72507	1.04839	1.49987
KCTD16	0.000610659	3.28051		-3.9875	-2.28258	-2.93435	-2.17144	0.0578106	0.403143	0.0483854	1.23683
NDRG1	7.8418e-10	3.32418		7.08158	7.04017	6.90548	7.05244	10.3769	10.4148	10.304	10.2807
CISH	0.00443435	3.33891		-3.8756	-3.95403	-3.1974	-1.58245	0.0578106	-1.18182	0.633348	1.23683
ITPR1-AS1	0.00148829	3.35047		-2.39894	-3.30047	-3.02075	-3.93557	0.642774	-1.18182	0.0483854	1.23683
KCNG1	0.00346826	3.36169		-3.97517	-3.83711	-4.52836	-1.68187	0.642774	-0.181819	0.0483854	-1.0851
SLC1A4	0.000428747	3.38402		0.622153	-0.0419785	1.41363	-0.85445	3.75825	3.72507	3.63335	3.55876
PHGDH	0.00104796	3.40612		0.622153	1.27995	1.67666	-0.85445	4.26726	4.17573	3.63335	4.27246
LOC100652758	6.12806e-05	3.43485		-4.11392	-3.6167	-2.93117	-2.65336	0.0578106	0.403143	0.0483854	-0.0850957
RSPH9	0.00573934	3.43769		0.037191	-2.46188	-3.67103	-2.29415	1.86517	1.62554	0.633348	1.23683
OBSCN	0.000202212	3.44718		-4.41169	-2.85531	-3.66669	-3.43079	-0.942188	0.403143	0.0483854	-0.0850957
JAM2	0.00200707	3.45212		-1.92762	-3.0635	-3.49792	-2.89521	-0.942188	1.81818	0.633348	0.914904
VLDLR	0.00638624	3.51687		-1.59079	-3.42342	0.0916998	0.14555	2.37974	2.14011	2.04839	2.72226
TCONS_00029157	0.00227803	3.52394		-2.34992	-1.04198	-3.61779	-0.85445	1.64277	0.818181	2.04839	1.72226
C19orf38	0.00180044	3.53385		-3.12594	-4.33366	-4.48547	-2.76609	0.642774	0.818181	-0.951613	-1.0851
MIAT	0.00180836	3.55526		-0.962809	-2.65154	-0.908302	-3.00734	2.05781	1.62554	0.633348	2.37434
L1CAM	0.00229326	3.68384		-0.962809	-3.1714	-0.908302	-2.3617	3.05781	1.14011	1.04839	2.08483
CA9	0.0012884	3.68645		-2.67537	-4.17031	-1.55783	-2.91806	0.0578106	1.81818	0.633348	0.914904
HMHA1	0.000155449	3.72596		-2.69814	-1.04198	-2.00086	-0.85445	1.86517	1.98811	2.37031	2.08483
JAK3	0.00444884	3.7637		0.037191	-3.22338	-0.908302	-3.04421	1.64277	1.40314	2.63335	2.23683
NKD2	0.00111983	3.76447		-0.962809	-2.38455	-2.47539	-4.10815	1.37974	1.14011	1.37031	1.23683
SLC45A1	0.00121567	3.84905		-0.772514	-2.44335	-0.908302	-3.45548	1.86517	1.81818	1.63335	2.49987
MT3	0.00229911	3.90099		-3.48962	-1.04198	-1.99413	-2.27172	2.51724	2.51862	0.0483854	1.72226
COPG2IT1	0.00919567	3.92666		0.037191	-3.15866	-3.81241	-4.34853	2.05781	0.818181	1.04839	0.499867
FGF11	0.00880945	3.92846		-0.962809	-3.57183	-3.99364	0.14555	2.05781	1.40314	2.37031	1.49987
PPFIA4	0.000232408	3.96728		-3.21562	-2.06143	-2.33608	-0.85445	2.22774	1.62554	1.63335	1.9149
PDGFB	1.13186e-06	3.99739		-2.28816	-2.97748	-2.17908	-2.40633	1.64277	1.62554	1.63335	1.23683
PTGIS	0.000375769	4.11167		-2.92246	-1.04198	-3.63512	-2.29358	1.64277	1.62554	2.04839	1.23683
IGFBP3	1.98843e-08	4.12396		5.6954	6.17719	5.89905	6.00353	10.1124	10.1418	10.0098	10.007
SLC7A2	0.00570236	4.14315		0.037191	-4.02999	-1.65938	-3.85231	1.37974	2.14011	2.04839	1.49987
NDNF	0.00126752	4.14436		-2.70039	-3.79716	-0.908302	-3.74733	1.05781	0.818181	2.04839	1.49987
ADM2	4.10357e-09	4.17206		0.037191	-0.0419785	0.0916998	0.14555	4.41536	4.14011	4.09278	4.27246
FER1L4	0.000303538	4.20048		-0.962809	-2.91841	-3.11605	-3.44376	1.37974	1.62554	1.63335	1.72226
DENND2A	0.00375786	4.29094		-2.98992	-3.64625	-2.51072	-4.00765	0.0578106	2.81818	-0.951613	2.08483
NOG	0.00268178	4.38475		-0.962809	1.54298	-1.85982	-2.42968	3.45013	3.46204	3.04839	3.8691
VEGFA	4.16254e-07	4.42376		3.12465	3.20595	2.41363	3.05244	7.54565	7.32598	7.29156	7.32853
SPAG4	0.000425304	4.54109		-3.6332	-1.04198	-2.05882	-0.85445	2.9647	2.51862	2.37031	2.72226
KIF26B	0.00383834	4.64462		-3.53467	-0.0419785	-3.26551	0.14555	2.9647	3.46204	2.95528	2.49987
ADSSL1	2.4816e-05	4.73137		-2.71922	-2.17557	-0.908302	-2.40898	2.51724	2.51862	2.85574	2.82179
PNMA2	1.39236e-05	4.75601		-3.4192	-2.78894	-3.16469	-3.15281	0.642774	2.27761	1.85574	1.72226
NPPB	0.000358662	5.07349		-3.28012	-2.15873	-0.908302	-4.08584	2.64277	2.62554	2.50782	2.08483
EGLN3	1.02679e-05	5.66274		-3.65583	-2.15136	-3.08886	-3.69889	2.05781	2.90564	2.85574	2.23683
APLN	4.74695e-05	5.70707		-2.94666	-1.04198	-0.908302	-2.55853	4.22774	3.77238	3.37031	4.00237
WISP1	6.59886e-05	6.62343		-0.962809	-3.6044	-0.908302	-0.85445	5.1239	4.84055	5.11448	5.08483
MIR210HG	0.000170659	6.66106		-2.50764	-4.68895	-3.24806	-0.85445	3.58137	3.90564	4.13585	3.72226
INHBB	3.99244e-05	7.49542		-1.10397	-3.72018	-2.96318	-0.85445	5.36159	5.43289	5.23821	5.30722
LEP	2.69112e-06	7.74499		-2.83186	-2.03369	-1.47672	-3.54847	5.18709	5.26112	5.21831	5.4227
AK4	1.83069e-06	8.13958		-3.96471	-3.96422	-2.62003	-2.24742	5.03509	4.92671	4.93103	4.8691
