# Supplementary material for: Transcriptome Analysis of Fibroblasts in Hypoxia-Induced Vascular Remodeling: Functional Roles of CD26/DPP4
Source: Int J Mol Sci. 2024 Nov 23;25(23):12599. doi: 10.3390/ijms252312599 (PMC11640941; doi:10.3390/ijms252312599)
Supplement: Supplementary file 1 [file ijms-25-12599-s001.zip › ijms-3280029-Supplementary Table S2 DEGs between control and DPP4 KD HLF under normoxia.xlsx]

## Sheet: Supplementary Table S2
Gene	p-value	Difference		Control/Normoxia-1	Control/Normoxia-2	Control/Normoxia-3	Control/Normoxia-4	DPP4KD/Normoxia-1	DPP4KD/Normoxia-2	DPP4KD/Normoxia-3	DPP4KD/Normoxia-4
DPP4	4.76779e-05	-6.21073		5.76511	5.95802	5.72106	5.5031	0.641371	-0.759349	-2.01791	0.240253
C3	2.11886e-06	-6.06671		2.94408	3.12795	3.79214	3.05244	-2.42718	-3.66546	-2.7629	-2.49468
KYNU	0.000283068	-5.1748		2.84455	1.54298	2.55113	2.84599	-1.5015	-2.48655	-4.43008	-2.4964
MSTN	0.000140981	-5.14499		3.28512	3.04548	3.55113	3.46748	-3.28198	-0.759349	-0.947626	-2.24179
DEPTOR	3.16744e-06	-5.05082		1.62215	2.41745	1.89905	1.73051	-3.55614	-3.18362	-2.41752	-3.37685
MN1	0.000162707	-4.74773		4.35912	4.04548	3.55113	4.27483	0.0564087	0.240653	-0.947626	-2.10979
CXCL5	0.000917733	-4.69137		1.03719	2.65846	2.55113	1.46748	-4.13057	-2.93422	-0.947626	-3.03881
VCAM1	0.000996561	-4.55656		2.03719	2.12795	1.41363	1.73051	-4.3673	-3.08929	-2.70064	-0.759747
F2RL3	9.50416e-05	-4.52448		2.20712	2.12795	0.0916998	1.46748	-2.97332	-2.97133	-3.23952	-3.01951
ANK3	0.000157284	-4.4264		1.84455	2.12795	2.55113	0.14555	-2.76626	-2.81743	-2.76578	-2.68696
ADH1B	9.42813e-05	-4.26821		0.037191	1.54298	0.676662	0.730512	-4.30261	-3.90453	-2.84486	-3.03348
RAB27B	0.00551742	-4.22174		2.35912	2.95802	1.89905	2.14555	-3.09448	0.240653	-3.91165	-0.759747
OLR1	0.00233777	-4.12172		1.03719	2.54298	0.676662	2.60498	-2.20186	-2.82254	-3.84092	-0.759747
SOX15	0.00116965	-4.05787		1.84455	0.542984	2.26162	2.31547	-3.40044	-2.27786	-2.82879	-0.759747
NPTX1	1.03499e-06	-4.05418		7.08704	6.94671	6.96206	7.09975	3.51584	2.56258	2.85973	2.94069
ACSL5	0.00178983	-3.99382		0.622153	1.54298	0.676662	2.73051	-0.943591	-3.47242	-3.09778	-2.88919
CYP1B1	2.1327e-09	-3.99004		10.0603	10.0867	10.1705	10.0105	6.0106	6.27408	6.07474	6.00844
TMEM119	0.00987573	-3.85187		2.94408	3.12795	2.99859	3.53787	0.0564087	-3.73298	0.0523742	0.825215
CXCL1	0.00165252	-3.82471		1.35912	1.76538	2.41363	1.73051	-0.943591	-0.759349	-3.34384	-2.98341
HKDC1	5.32872e-06	-3.82236		1.03719	1.76538	1.0917	1.46748	-2.92265	-2.5842	-2.39309	-2.02774
CCDC102B	2.134e-07	-3.67954		4.08158	3.86491	3.84659	4.09975	0.641371	0.240653	0.0523742	0.240253
PTGS2	0.00209481	-3.6494		2.73763	3.04548	2.99859	3.53787	0.0564087	-2.62708	0.0523742	0.240253
SAP25	7.93593e-05	-3.64739		1.35912	0.958021	0.0916998	0.14555	-2.96015	-3.63265	-2.89868	-2.54367
CYP2S1	0.000675045	-3.63892		3.73763	3.65846	4.30115	4.355	-0.943591	0.825615	0.0523742	1.56218
BCL2A1	0.0037176	-3.5785		1.84455	1.27995	1.41363	-0.85445	-4.06003	-1.77251	-2.50423	-2.29353
EHF	0.0013449	-3.56422		1.62215	0.542984	1.41363	1.14555	-2.46023	-0.759349	-2.75917	-3.55383
GMFG	0.000273531	-3.54437		3.99139	4.0873	3.48402	3.78941	1.05641	0.825615	-0.947626	0.240253
SCG2	0.00374606	-3.53037		2.94408	1.95802	2.26162	1.9529	-0.943591	-0.759349	0.0523742	-3.35428
CALB2	0.00393563	-3.50351		2.62215	1.95802	1.89905	3.39348	-2.41615	0.240653	0.0523742	-2.01821
TGFBR3	1.51065e-05	-3.49047		5.77866	6.37587	6.24145	6.40294	2.05641	2.94109	3.13984	2.69968
SLC1A2	0.000929836	-3.4855		0.622153	0.958021	0.676662	0.730512	-2.63761	-3.54319	-3.61639	-1.15745
AKR1C1	9.61518e-06	-3.4854		6.34097	6.42563	6.17916	6.09975	2.05641	3.14754	2.95926	2.94069
AKR1B10	0.00638754	-3.45513		2.62215	1.76538	2.99859	2.73051	-3.23717	-0.759349	0.0523742	0.240253
COLEC10	0.00177163	-3.42942		-0.962809	0.958021	1.0917	1.14555	-1.737	-3.03086	-3.17084	-3.54653
CEP19	0.00584545	-3.39448		1.35912	2.65846	1.0917	2.73051	-1.90994	-3.12081	0.0523742	-0.759747
KCNJ15	0.000396687	-3.38644		0.622153	1.54298	1.41363	1.46748	-0.943591	-2.67827	-2.05849	-2.81917
ITGA11	0.0022025	-3.38533		1.03719	0.958021	1.0917	1.14555	-4.12915	-2.18937	-0.947626	-2.04271
ABCG2	0.000908781	-3.37726		3.68105	4.0873	4.0917	4.14555	1.05641	0.825615	-0.947626	1.56218
CES1	0.0041385	-3.36501		-0.962809	1.54298	1.0917	-0.85445	-3.02946	-3.93994	-3.48334	-2.18989
GPRC5B	0.00341692	-3.35301		0.037191	1.54298	2.0917	1.73051	-0.943591	-1.58633	-3.55773	-1.922
B3GNTL1	0.00263075	-3.34993		1.35912	0.542984	1.67666	0.14555	-2.51273	-0.759349	-3.05012	-3.35322
PLAC8	0.00249652	-3.29502		-0.962809	-0.0419785	1.41363	1.73051	-2.70038	-2.6943	-2.34575	-3.30031
TFPI2	0.00120077	-3.28575		4.87008	4.48158	5.22098	4.78941	0.0564087	2.70008	1.63734	1.82522
LINC01547	0.00932568	-3.26973		0.622153	-1.04198	1.41363	0.730512	-3.60975	-0.759349	-3.43152	-3.554
MGP	0.00237496	-3.25524		2.03719	2.65846	1.0917	2.14555	-2.05206	-2.32862	0.0523742	-0.759747
TRPA1	0.000438823	-3.23976		3.35912	2.86491	3.17916	2.73051	-0.943591	0.240653	-0.947626	0.825215
AKR1C2	1.24493e-05	-3.23342		5.37704	4.816	5.26162	5.14555	1.37834	2.41058	2.05237	1.82522
CYSLTR1	0.00472171	-3.20062		2.20712	1.27995	1.41363	2.31547	-3.11297	-1.76598	0.0523742	-0.759747
SOCS1	0.00965119	-3.2		2.35912	1.54298	1.89905	2.60498	-0.943591	-0.759349	0.637336	-3.32827
ADPRHL1	0.00484103	-3.1885		0.622153	-1.04198	0.0916998	1.14555	-4.57492	-2.78509	-2.67081	-1.90577
FGF13	0.000659713	-3.16672		2.84455	3.35034	2.41363	3.23301	-0.943591	0.240653	-0.947626	0.825215
CDHR3	0.00354575	-3.10878		1.35912	-1.04198	-0.908302	1.14555	-3.28944	-2.45803	-2.98352	-3.14974
IL1A	0.00143146	-3.10304		0.037191	-1.04198	0.676662	1.46748	-2.95765	-3.20741	-2.71479	-2.39297
SNCA	0.00304004	-3.09262		0.622153	1.95802	2.26162	1.46748	-0.943591	-1.04287	-0.947626	-3.12713
C15orf48	5.09349e-06	-3.08764		6.55289	6.2618	6.59155	6.49428	3.57997	3.63297	3.51181	2.82522
IFI30	3.56741e-06	-3.08588		6.52904	6.53545	6.57552	6.31547	3.91439	3.14754	3.13984	3.41018
DKK1	2.82587e-05	-3.08109		5.49662	5.31557	5.20022	5.39348	2.05641	2.82561	1.63734	2.56218
ATP8B4	0.000635289	-3.07421		0.622153	-0.0419785	-0.908302	-0.85445	-3.14116	-2.62969	-3.97026	-3.73829
LINC00545	0.00948807	-3.05808		-0.962809	-0.0419785	0.0916998	0.730512	-3.79276	-3.44366	-0.947626	-4.23086
OPN3	1.15208e-05	-3.05073		4.94408	5.43375	5.26162	5.7154	2.64137	2.24065	1.85973	2.41018
USP12-AS2	0.000303147	-3.04821		-0.962809	-1.04198	0.0916998	-0.85445	-3.21034	-3.19454	-4.17717	-4.37834
CTSS	0.000812549	-3.0478		3.62215	3.54298	3.79214	3.73051	1.37834	1.24065	0.637336	-0.759747
CCDC36	0.000884194	-3.04518		-0.962809	-0.0419785	0.0916998	-0.85445	-4.39307	-2.37577	-3.70663	-3.47277
MAP2	6.56972e-05	-3.0329		5.73763	6.21541	5.79214	5.76026	2.22633	3.14754	2.51181	3.48818
THAP2	0.00540673	-3.00265		1.03719	0.542984	1.89905	0.730512	-2.82868	-3.26482	-0.947626	-0.759747
KLHL4	0.000159202	-3.00022		2.35912	2.27995	2.99859	1.9529	-0.943591	0.240653	-0.947626	-0.759747
TTC9	0.00322192	-2.99271		-0.962809	1.54298	-0.908302	0.14555	-2.93761	-2.41748	-3.41631	-3.38202
UBE2C	0.00572792	-2.98003		0.037191	1.76538	1.0917	1.46748	-0.943591	-0.759349	-2.81464	-3.0408
POT1-AS1	0.00105919	-2.96884		0.037191	-1.04198	1.0917	0.14555	-3.21696	-2.67579	-3.42593	-2.32423
KCNJ2	0.000400176	-2.93979		3.49662	3.91222	3.73556	3.78941	0.0564087	1.82561	1.05237	0.240253
ABCA7	0.00625941	-2.92549		1.35912	-0.0419785	1.0917	0.14555	-0.943591	-1.83061	-2.47747	-3.89588
PLIN4	0.00225437	-2.91986		0.622153	1.27995	-0.908302	0.14555	-1.94294	-3.50597	-2.8249	-2.26627
CLDN11	1.29302e-06	-2.89969		7.2756	7.36316	7.16852	7.26967	4.51584	4.66692	4.3003	3.99514
SOD2	2.08647e-05	-2.86462		6.40351	6.09757	6.63859	6.5031	3.91439	2.94109	3.69623	3.63257
RGS2	8.56201e-05	-2.86245		5.26601	5.65846	5.13609	5.5031	2.51584	2.04801	2.2223	3.32772
LOC100133985	0.00963992	-2.85363		1.03719	-1.04198	1.0917	0.730512	-3.39263	-2.02362	-0.947626	-3.23324
MSC	0.00420255	-2.84687		1.84455	2.54298	2.26162	2.60498	-0.943591	-2.06735	0.637336	0.240253
ALG10	0.0018332	-2.83987		0.037191	-0.0419785	1.0917	-0.85445	-2.24301	-2.99247	-2.18819	-3.70333
PHLDB2	2.41346e-05	-2.83915		6.5048	6.67227	6.74991	6.40294	4.30434	3.56258	3.2223	3.88411
NEIL3	0.00158692	-2.83816		0.622153	-1.04198	-0.908302	-1.8373	-3.57364	-3.65979	-3.44095	-3.8437
ZNF235	0.00337923	-2.83481		0.622153	-1.04198	0.676662	-0.85445	-2.30083	-3.81215	-3.48619	-2.33767
BCL2L12	0.00279172	-2.81524		4.32259	4.51261	4.70641	4.53787	2.37834	2.56258	0.0523742	1.82522
TACSTD2	0.00127292	-2.81253		3.35912	3.12795	2.79214	3.14555	-0.943591	1.24065	0.0523742	0.825215
KCNE3	0.00226955	-2.79872		-1.38986	0.542984	0.0916998	-0.85445	-2.23049	-3.74173	-3.43463	-3.39765
SLC7A11	9.28115e-08	-2.78324		7.83809	7.65499	7.66156	7.62128	4.98715	4.76421	5.09677	4.79484
ESCO2	0.00168594	-2.76829		1.03719	0.542984	0.0916998	0.730512	-0.943591	-3.01301	-1.9013	-2.81289
KIAA1683	0.00252184	-2.72663		1.62215	-0.0419785	-0.908302	0.14555	-2.86161	-2.40687	-2.67778	-2.14285
PPP3CB-AS1	0.00213653	-2.72238		3.20712	2.86491	2.0917	2.31547	-0.943591	-0.759349	1.05237	0.240253
PIR	0.00179417	-2.71811		3.28512	3.60188	2.79214	2.9529	-0.943591	1.24065	0.637336	0.825215
DDIT4	0.000928327	-2.6991		3.68105	3.71291	3.48402	3.90044	1.86376	0.240653	1.63734	0.240253
MSC-AS1	0.00994102	-2.68853		1.35912	1.27995	0.0916998	2.14555	-0.943591	-3.22683	-0.947626	-0.759747
ECM2	0.00726342	-2.67341		1.35912	-0.0419785	0.0916998	0.14555	-0.943591	-1.98126	-3.77416	-2.44024
PTGR1	1.20921e-05	-2.67041		7.09789	7.18684	6.98044	6.76026	4.86376	4.28505	4.09677	4.09823
FAM43A	4.7728e-05	-2.66563		6.16647	6.2709	6.50955	6.82503	4.05641	3.99554	3.91035	3.14714
LOC283335	0.00719031	-2.65943		1.35912	-0.0419785	0.676662	1.46748	-0.943591	-2.35391	-3.11918	-0.759747
THAP7-AS1	0.000284586	-2.65671		0.037191	-0.0419785	-0.908302	-0.85445	-2.38742	-3.3202	-3.19767	-3.48909
VNN2	0.000122129	-2.65311		-0.962809	-1.04198	0.0916998	-0.85445	-3.58295	-3.58911	-3.22752	-2.98041
GALR2	0.000411788	-2.64957		-0.962809	0.542984	-0.908302	-0.85445	-3.21821	-2.92633	-3.23907	-3.39726
LRRC17	1.59916e-07	-2.64927		8.51697	8.49912	8.56946	8.41468	5.62626	6.07354	5.83373	5.86961
SERPINB2	6.97109e-08	-2.63078		7.92289	7.78457	7.99558	7.7154	5.37834	5.14754	5.2223	5.14714
PTX3	0.000136268	-2.6169		6.70253	6.58007	6.64629	6.44017	4.1008	4.56258	3.13984	4.09823
APCDD1L-AS1	0.00381055	-2.5964		2.84455	3.04548	3.41363	3.31547	1.37834	-0.759349	0.0523742	1.56218
LRRCC1	8.79616e-05	-2.58276		2.35912	2.86491	2.0917	2.60498	0.0564087	-0.759349	0.0523742	0.240253
C1QTNF1-AS1	0.00225913	-2.5721		1.03719	-0.0419785	1.0917	0.14555	-2.12438	-2.03259	-0.947626	-2.95133
CARD16	1.62935e-05	-2.55399		6.17674	6.27995	5.76412	6.31547	3.70026	3.14754	3.91035	3.56218
TOP3B	7.83718e-05	-2.54398		-0.962809	-1.04198	-0.908302	-0.85445	-2.78738	-3.35988	-3.91932	-3.87689
SLC7A7	0.00274934	-2.53623		2.94408	3.35034	2.79214	3.23301	-0.943591	0.825615	1.05237	1.24025
TALDO1	2.2803e-06	-2.52905		7.34097	6.95237	7.00459	7.12854	4.83777	4.70008	4.44469	4.32772
BEST1	0.00229151	-2.50869		0.622153	0.542984	0.0916998	1.46748	-2.06417	-1.79067	-2.69587	-0.759747
NUP37	1.72592e-05	-2.49226		3.68105	3.816	2.99859	3.23301	1.05641	0.825615	1.05237	0.825215
TMEM140	9.61988e-05	-2.4899		3.42951	3.91222	3.61526	3.66911	0.641371	1.56258	1.63734	0.825215
KCNE4	3.73434e-05	-2.48087		4.89517	5.54298	5.64629	5.46748	2.64137	3.32812	2.95926	2.69968
TFAP2C	0.00168475	-2.47531		0.037191	-1.04198	0.676662	-0.85445	-3.41008	-2.71737	-2.59133	-2.36504
ZNF483	0.00318892	-2.46807		-2.02784	-0.0419785	-0.908302	-0.85445	-2.54298	-3.34183	-3.91891	-3.90114
ELFN2	0.00166298	-2.46781		3.28512	2.65846	3.67666	3.23301	0.0564087	0.240653	1.85973	0.825215
SPANXB1	0.00516016	-2.46091		-0.962809	-1.04198	0.0916998	0.730512	-3.74828	-2.27884	-2.05042	-2.94868
HIF1A-AS2	0.000539411	-2.44573		4.12465	4.31557	4.17916	3.53787	1.86376	2.04801	0.637336	1.82522
GCH1	0.000652488	-2.42419		-0.962809	-1.04198	-0.908302	0.14555	-2.3723	-3.36017	-3.43007	-3.30176
SPINK1	0.00866146	-2.4171		-0.962809	-0.0419785	0.676662	0.14555	-2.50895	-3.24141	-0.947626	-3.15299
VNN1	0.00152237	-2.40074		-0.962809	-1.04198	0.0916998	-0.85445	-2.15124	-3.29699	-3.81807	-3.10419
TLR3	0.00878929	-2.39815		0.037191	-0.0419785	0.676662	1.14555	-3.41569	-1.50078	-2.09895	-0.759747
CCDC68	0.000765648	-2.39778		4.16647	3.816	3.94968	4.00353	1.05641	2.24065	2.2223	0.825215
CCR1	0.00244366	-2.39657		0.037191	-0.0419785	-0.908302	0.730512	-2.40103	-3.40319	-1.82213	-2.1425
ARHGEF33	0.00499762	-2.39477		-0.962809	-1.69663	0.0916998	-0.85445	-3.17537	-2.11762	-3.68351	-4.02477
MASP1	0.00136883	-2.38227		3.73763	3.54298	2.79214	3.53787	0.0564087	0.825615	1.63734	1.56218
AQP3	0.000773633	-2.36414		1.35912	1.95802	2.41363	2.31547	-0.943591	0.240653	0.0523742	-0.759747
ATP2B1	3.42888e-08	-2.35853		8.4884	8.38429	8.54291	8.41234	6.15444	6.20644	5.94719	6.08574
FGGY	0.000133571	-2.35767		2.03719	2.65846	2.67666	3.23301	0.0564087	0.240653	0.637336	0.240253
ZNF467	0.00263537	-2.35631		-0.962809	0.542984	0.0916998	-0.85445	-1.79029	-3.13214	-2.63421	-3.05118
TRIB1	0.000424358	-2.34492		4.39474	4.44987	4.30115	5.05244	1.37834	2.24065	2.63734	2.56218
HTATIP2	0.00116913	-2.31521		5.16647	5.18684	5.44925	4.66911	1.86376	3.56258	2.63734	3.14714
SMAD3	2.93215e-05	-2.29248		7.32259	7.39681	7.35379	7.41701	5.26586	5.48858	4.54423	5.02161
LEF1	0.000692299	-2.2923		1.62215	1.76538	0.676662	0.730512	-0.943591	-0.759349	-0.947626	-1.72394
ZNF664	0.00227973	-2.27896		4.46346	4.0873	4.17916	4.05244	2.05641	2.41058	0.637336	2.56218
ZWINT	0.00187001	-2.27453		2.73763	2.12795	2.67666	1.14555	0.0564087	0.240653	0.0523742	-0.759747
TUBA4A	2.41156e-05	-2.27102		5.56075	6.09757	5.89905	6.13423	3.75685	3.24065	3.91035	3.69968
RNF32	0.00319694	-2.26746		0.622153	0.958021	1.0917	0.14555	-1.97055	-0.759349	-0.947626	-2.57489
LOC100288846	0.0056939	-2.21863		-0.962809	-0.0419785	-1.90061	0.14555	-2.28748	-3.20621	-2.78241	-3.35826
INSIG1	1.05369e-07	-2.21671		7.75829	7.75892	7.82302	7.65334	5.67112	5.56258	5.54423	5.34878
CTSO	0.00393468	-2.21334		3.56075	3.54298	3.61526	3.9529	1.37834	2.56258	1.63734	0.240253
HEG1	1.40716e-08	-2.18345		8.8685	9.0521	9.00309	8.98002	6.70746	6.87001	6.75973	6.83271
EFHC1	0.00859079	-2.16763		4.08158	3.60188	4.0459	3.60498	2.51584	2.04801	0.0523742	2.04761
GSG1	5.56922e-05	-2.16376		3.12465	3.71291	3.26162	3.05244	1.05641	0.825615	1.05237	1.56218
LINC00882	0.00161705	-2.1515		-0.962809	-0.0419785	0.0916998	-0.85445	-2.56945	-2.63089	-3.2921	-1.88111
S100A3	0.00298071	-2.14485		1.03719	1.76538	2.41363	1.9529	-0.943591	0.240653	-0.947626	0.240253
TAPBPL	0.000772255	-2.14041		3.35912	3.71291	4.13609	3.60498	2.22633	0.825615	1.3743	1.82522
NRN1L	0.00771141	-2.13709		0.037191	-1.04198	0.0916998	0.14555	-2.93427	-2.67733	-0.947626	-2.75668
SCML1	1.73984e-05	-2.13292		4.35912	4.31557	4.26162	4.355	2.05641	1.82561	2.63734	2.24025
CASP1	0.000662866	-2.13101		5.24664	5.48158	5.0917	5.12283	2.22633	3.63297	3.51181	3.04761
KLF4	0.000712109	-2.12705		3.79208	3.816	4.51796	4.14555	1.37834	2.70008	1.63734	2.04761
CEBPD	5.0213e-05	-2.10551		6.9797	7.03484	7.30602	7.27998	4.93905	5.28505	5.39222	4.56218
CYP4V2	0.00556274	-2.0969		4.32259	3.27995	3.48402	3.60498	1.05641	2.04801	0.637336	2.56218
OGG1	0.00539146	-2.08705		2.73763	4.04548	3.17916	3.14555	1.05641	1.24065	2.2223	0.240253
LRIG1	0.00187766	-2.08115		3.42951	3.54298	3.55113	2.73051	0.641371	1.82561	0.637336	1.82522
UAP1	3.88736e-06	-2.06763		5.91983	6.22481	5.69161	6.09975	4.0106	3.76421	4.00657	3.88411
LOC101928994	0.00426299	-2.06505		-0.962809	-1.04198	-0.908302	0.730512	-2.5346	-2.6174	-2.21016	-3.08061
IFIT2	2.0096e-05	-2.06009		5.48013	5.48158	5.30115	5.62128	2.9633	3.41058	3.63734	3.63257
RPA3	0.00335505	-2.04639		3.73763	3.04548	3.26162	3.31547	2.05641	0.240653	1.05237	1.82522
DLEU1	0.00495862	-2.04476		2.20712	2.86491	2.67666	2.60498	0.641371	1.24065	1.05237	-0.759747
PDK4	0.00102177	-2.04476		2.20712	1.54298	2.55113	1.46748	0.0564087	0.240653	0.0523742	-0.759747
GAS6-AS1	0.000267282	-2.04461		-0.962809	-1.04198	-0.908302	-0.85445	-2.32409	-3.03592	-3.62224	-2.96373
NQO1	1.17662e-08	-2.04349		8.22701	8.26408	8.27658	8.18447	6.17535	6.19485	6.30976	6.09823
PLAU	1.17586e-05	-2.0432		8.42521	8.13295	8.25409	8.18447	6.24623	6.57157	6.10766	5.89846
TRIM58	4.14413e-06	-2.04208		6.24664	5.816	6.17916	6.12283	3.86376	4.28505	4.05237	3.99514
DEPDC1	0.00120911	-2.0411		1.84455	1.76538	1.41363	1.73051	-0.943591	0.240653	-0.947626	0.240253
IRF1	8.01561e-05	-2.03813		5.68105	6.06655	6.23125	6.14555	4.26586	3.99554	4.2223	3.48818
CLDN1	2.60822e-05	-2.02799		7.03154	6.84676	6.8926	6.99104	4.57997	4.66692	5.11846	5.28465
TBC1D2	1.94906e-06	-2.02389		6.17674	6.22481	6.30115	6.33537	4.26586	4.52605	4.05237	4.09823
CCDC150	0.00680837	-2.01038		1.62215	2.12795	1.41363	1.46748	-0.943591	-0.759349	1.05237	-0.759747
GNPNAT1	2.27055e-05	-2.00765		5.37704	5.02411	5.15779	5.16792	2.9633	3.04801	3.05237	3.63257
LOC102724927	0.00166072	-2.00348		3.94408	4.16747	3.67666	4.27483	1.05641	2.70008	2.05237	2.24025
CDKN2B	5.73112e-05	-1.99289		5.22702	5.22481	5.20022	4.57181	3.30434	3.14754	2.75281	3.04761
LUCAT1	8.2923e-05	-1.99117		2.03719	1.95802	2.67666	2.46748	0.641371	0.240653	0.0523742	0.240253
WFDC21P	0.004369	-1.98991		3.73763	4.54298	4.0459	4.23301	1.37834	3.14754	2.51181	1.56218
MARCKS	2.45779e-08	-1.98775		8.49867	8.40923	8.44264	8.59056	6.49935	6.42056	6.59153	6.47866
G0S2	5.37521e-05	-1.98729		5.16647	4.98039	5.44925	4.9529	3.37834	2.70008	3.3743	3.14714
CFAP44	0.00228408	-1.98692		3.20712	2.86491	3.61526	2.60498	0.641371	0.825615	2.05237	0.825215
NDRG1	1.25907e-06	-1.97899		7.08158	7.04017	6.90548	7.05244	5.3232	4.96857	4.95926	4.91268
ARMCX5-GPRASP2	0.00466109	-1.9717		0.037191	-1.04198	-2.06991	-0.85445	-2.9939	-3.03098	-2.60088	-3.19018
FAM151B	0.00546363	-1.96888		0.037191	0.958021	1.41363	0.730512	-0.943591	-0.759349	-2.27349	-0.759747
KBTBD8	0.00378666	-1.96879		3.84455	3.816	3.73556	3.73051	2.64137	2.41058	1.3743	0.825215
CRIP1	0.00465446	-1.95064		-0.962809	-1.04198	-1.94862	-0.85445	-2.77783	-2.30642	-3.6788	-3.84735
TLR6	4.23785e-05	-1.94125		3.68105	3.95802	4.0917	4.14555	2.37834	2.04801	1.63734	2.04761
IKBKE	0.000268156	-1.93925		3.84455	4.00242	3.61526	3.66911	1.86376	2.41058	1.85973	1.24025
G6PD	2.28284e-06	-1.93377		6.49662	6.68594	6.53464	6.40294	4.51584	4.79524	4.3743	4.69968
RTN4IP1	0.00462473	-1.89851		1.35912	2.41745	2.26162	2.31547	0.0564087	0.825615	0.637336	-0.759747
STARD5	0.00381365	-1.89693		4.24664	4.48158	4.51796	3.73051	3.22633	1.82561	1.63734	2.69968
LPXN	2.64776e-06	-1.89462		6.2171	6.06655	6.13609	5.81798	4.22633	4.32812	4.00657	4.09823
CDC25C	0.00571913	-1.89408		0.037191	-1.04198	0.0916998	-0.85445	-1.38241	-2.38704	-2.99089	-2.58352
TMEM99	0.000567542	-1.87841		4.24664	4.27995	4.0459	3.73051	1.64137	2.24065	2.85973	2.04761
CD68	0.00206808	-1.87092		5.12465	4.88876	5.41363	5.16792	2.37834	3.24065	3.44469	4.04761
LOC100129550	0.0086612	-1.87003		2.94408	2.27995	2.79214	3.39348	0.641371	0.240653	2.2223	0.825215
IL1RAP	0.00433225	-1.86987		3.84455	3.91222	4.30115	4.5031	1.64137	2.56258	1.63734	3.24025
KIAA1324	0.00481489	-1.86713		2.94408	3.41745	3.55113	3.31547	2.05641	0.240653	1.63734	1.82522
CDKN2C	0.00629191	-1.86414		2.20712	1.27995	1.67666	1.46748	0.0564087	-0.759349	-0.947626	0.825215
USP51	0.00268485	-1.84942		2.20712	2.12795	1.67666	2.14555	0.0564087	0.825615	0.637336	-0.759747
TMEM38B	0.00171098	-1.84199		4.20712	3.48158	3.89905	3.66911	1.86376	1.82561	1.3743	2.82522
XKR6	0.00487953	-1.83926		1.84455	-0.0419785	0.676662	1.46748	-0.943591	-0.759349	-0.947626	-0.759747
AKR1B1	5.43826e-07	-1.82941		8.64267	8.47175	8.84992	8.59676	6.85082	6.76421	6.77347	6.85496
IL16	0.00854856	-1.82275		-2.18225	-0.0419785	-0.908302	-0.85445	-3.08982	-2.86894	-2.99916	-2.32005
LINC00520	0.000925872	-1.81959		4.42951	3.816	4.48402	4.14555	1.86376	2.82561	2.85973	2.04761
DNAH11	0.00358935	-1.81253		2.35912	2.12795	2.67666	2.84599	1.64137	0.825615	0.0523742	0.240253
OGFRL1	3.2543e-05	-1.81161		6.04842	5.90054	5.91188	5.60498	4.37834	3.94109	3.75281	4.14714
ANPEP	0.000193624	-1.80842		5.51292	5.60188	5.70641	5.68471	3.75685	4.09863	3.2223	4.19445
LINC00467	0.000841389	-1.80171		4.59178	4.44987	4.79214	4.23301	3.30434	2.94109	2.05237	2.56218
ABCC3	0.000219026	-1.7982		4.87008	4.95802	5.0459	4.76026	3.05641	3.04801	2.63734	3.69968
CTBP2	5.71613e-07	-1.79431		6.09247	5.82839	5.7782	5.93997	4.14387	4.04801	4.2223	4.04761
CA12	2.16264e-05	-1.79386		4.32259	4.57273	3.89905	4.355	2.64137	2.41058	2.51181	2.41018
NOP10	2.08877e-05	-1.79068		7.13522	7.23879	7.26162	7.15117	5.03369	5.74845	5.39222	5.44971
ATF3	0.00265696	-1.79028		2.35912	2.27995	2.55113	3.46748	1.37834	0.825615	1.05237	0.240253
MAPK6	7.56542e-06	-1.79027		6.62965	6.60188	6.91825	6.91373	4.78433	4.85536	5.13984	5.1229
POT1	0.00411945	-1.78665		2.49662	0.958021	2.55113	2.31547	0.641371	0.240653	0.0523742	0.240253
SQSTM1	1.15961e-06	-1.78366		10.7333	10.8004	10.9234	10.8718	9.11169	9.22079	9.02535	8.83644
ASPN	0.00576553	-1.78366		1.62215	1.27995	0.676662	2.14555	0.0564087	-0.759349	-0.947626	0.240253
XRCC6BP1	0.000866033	-1.78366		1.62215	1.27995	1.0917	0.730512	0.0564087	-0.759349	-0.947626	-0.759747
C11orf71	0.00393277	-1.78245		3.56075	2.65846	2.41363	2.31547	1.37834	0.825615	1.3743	0.240253
UNC5B	0.00234912	-1.78225		3.79208	4.63045	3.99859	3.78941	3.05641	1.82561	2.3743	1.82522
SYNPO	5.06864e-06	-1.78202		6.22702	6.11789	6.22098	6.36472	4.611	4.52605	4.13984	4.52565
TSPAN10	8.5681e-05	-1.77775		3.49662	3.816	3.67666	3.23301	1.86376	1.82561	1.3743	2.04761
TMEM164	0.000164885	-1.77722		4.59178	4.41745	4.84659	4.39348	2.37834	3.14754	3.05237	2.56218
ADGRG1	6.27808e-07	-1.77465		3.28512	3.35034	3.26162	3.60498	1.64137	1.56258	1.63734	1.56218
GPAT3	0.000145717	-1.7727		4.99139	4.98039	4.99859	5.33537	2.75685	3.41058	3.63734	3.41018
ETS2	9.63054e-06	-1.7707		6.07061	6.13793	6.17916	6.25407	4.611	4.04801	4.3743	4.52565
XIRP2	0.00278595	-1.76893		2.84455	3.54298	3.84659	2.73051	1.86376	0.825615	1.3743	1.82522
FBXO32	0.000317478	-1.76346		5.76511	5.71291	5.56743	5.2953	3.51584	3.56258	4.44469	3.76381
ADGRL4	0.000544441	-1.76332		5.44658	5.36741	4.84659	4.92691	2.75685	3.70008	3.44469	3.63257
N4BP2	0.000811591	-1.76304		3.12465	3.60188	3.0917	3.05244	1.37834	1.56258	2.05237	0.825215
AK9	0.000795225	-1.75705		3.03719	3.12795	3.55113	3.39348	1.05641	1.24065	2.2223	1.56218
CEP55	0.00211631	-1.75228		2.20712	2.41745	2.41363	2.46748	0.0564087	0.240653	0.637336	1.56218
EVI2B	0.00578411	-1.74677		2.62215	3.27995	2.79214	2.46748	2.05641	0.825615	1.05237	0.240253
STC2	1.15144e-07	-1.74649		9.82346	9.82993	9.85491	9.78489	8.15707	8.15055	8.09403	7.90559
TGFBI	6.04157e-07	-1.7462		8.59561	8.64627	8.50321	8.60498	6.65632	6.96857	6.95324	6.78715
IL6R	5.93434e-07	-1.74531		6.55289	6.56535	6.61526	6.55494	4.70026	5.02201	4.88526	4.69968
GNG11	1.11603e-06	-1.74068		6.61462	6.65151	6.89905	6.80376	4.93905	5.17139	4.98311	4.91268
PRR11	9.48598e-07	-1.73278		5.46346	5.16747	5.35849	5.4854	3.57997	3.56258	3.63734	3.76381
SOD3	0.00224173	-1.72616		4.46346	5.18684	4.3771	4.5031	3.64137	3.04801	2.3743	2.56218
VASN	5.41275e-07	-1.72288		6.55289	6.49718	6.57552	6.62128	4.8113	5.02201	4.66708	4.85496
ZNF626	0.00387771	-1.71444		2.73763	2.86491	3.0917	2.31547	0.641371	0.825615	0.637336	2.04761
EPSTI1	0.00033558	-1.70583		3.84455	3.35034	4.17916	4.14555	2.37834	2.41058	1.85973	2.04761
ZNF561-AS1	0.000227393	-1.70388		3.35912	4.20595	4.26162	3.90044	2.37834	2.24065	2.05237	2.24025
HES1	0.00337193	-1.70318		3.20712	3.54298	2.41363	3.14555	2.05641	1.56258	1.05237	0.825215
HECW2	0.00150408	-1.70318		3.03719	2.12795	2.26162	2.46748	0.641371	0.825615	1.3743	0.240253
UCP2	0.00219324	-1.70317		2.03719	2.27995	2.67666	2.73051	1.37834	0.240653	1.05237	0.240253
PPP1R1C	0.00424598	-1.69301		1.84455	1.95802	1.41363	2.31547	0.641371	0.240653	0.637336	-0.759747
APBB1IP	0.000251356	-1.68904		4.68105	4.60188	4.89905	4.70014	3.37834	3.41058	2.63734	2.69968
PDE5A	6.64291e-06	-1.68671		6.58408	6.73281	6.8128	6.7676	4.9633	5.07354	4.80726	5.30634
EHD4	2.70302e-05	-1.68652		4.84455	4.73938	4.99859	4.6374	2.86376	3.24065	2.95926	3.41018
EPHX1	0.000974206	-1.67905		5.18694	4.91222	5.20022	5.02819	3.86376	3.41058	2.63734	3.69968
EVI2A	0.000261003	-1.67766		4.16647	4.0873	4.26162	3.66911	2.64137	2.56258	1.85973	2.41018
PC	0.00916245	-1.67578		2.49662	3.12795	2.79214	2.9529	2.22633	0.825615	1.3743	0.240253
LOC100506844	0.000386327	-1.67179		3.03719	2.86491	3.55113	3.53787	1.37834	1.82561	1.85973	1.24025
SASS6	0.00288608	-1.67179		2.49662	2.27995	3.26162	2.14555	1.05641	0.240653	1.3743	0.825215
ACOT13	0.00152944	-1.67115		5.76511	5.96925	5.93719	5.76026	4.34181	3.41058	4.13984	4.85496
S1PR3	0.00181964	-1.66628		4.32259	4.00242	4.58355	4.14555	2.05641	2.41058	2.51181	3.41018
PSMB9	0.000882591	-1.66536		3.56075	3.04548	2.79214	3.78941	1.86376	1.24065	1.85973	1.56218
IL15	0.00496511	-1.66069		2.03719	1.54298	1.67666	2.14555	0.0564087	0.825615	0.637336	-0.759747
CNDP2	0.00115907	-1.65882		5.01447	4.73938	4.70641	4.97844	3.30434	3.88451	3.05237	2.56218
RPL22L1	0.000524307	-1.65737		5.79208	5.64452	5.84659	5.52059	4.54826	4.24065	3.44469	3.94069
SLC23A2	0.00269809	-1.65052		3.99139	3.27995	3.73556	4.23301	1.86376	2.70008	2.51181	1.56218
SPRY1	0.000978147	-1.6414		2.84455	3.27995	2.79214	2.73051	0.641371	1.82561	1.3743	1.24025
FAM114A2	0.000410167	-1.63148		4.96793	5.0873	5.17916	5.53787	3.30434	3.14754	3.91035	3.88411
CPNE7	2.19288e-06	-1.62821		6.73763	6.95237	6.85988	7.14555	5.28523	5.28505	5.2223	5.39
CCDC85B	0.000330662	-1.61431		4.91983	5.10777	5.20022	5.4854	3.14387	3.48858	3.57594	4.04761
EVI5	2.38554e-06	-1.61425		7.56857	7.66192	7.70272	7.72675	6.16493	6.18317	5.80726	6.04761
TNFAIP2	1.67168e-06	-1.61349		5.60705	5.63045	5.48402	5.74546	3.86376	3.99554	3.95926	4.19445
MMAA	0.00066662	-1.61294		3.20712	3.48158	2.79214	2.73051	1.05641	1.82561	1.63734	1.24025
SEMA5A	7.14998e-06	-1.61222		7.07061	7.02948	7.24145	7.05244	5.49935	5.71639	5.2223	5.50704
E2F7	2.05012e-05	-1.61079		7.92897	7.90931	8.16852	8.02819	6.04509	6.56258	6.54423	6.43993
ZBED5-AS1	0.0021909	-1.61002		3.49662	2.76538	2.79214	3.14555	1.64137	1.24065	2.05237	0.825215
PDGFRA	1.36406e-05	-1.60879		6.68105	6.80351	6.79214	6.86665	4.98715	5.09863	5.09677	5.52565
MXD1	0.00072868	-1.60567		4.52904	4.00242	4.79214	4.355	2.75685	2.56258	3.3743	2.56218
CTSL	2.85673e-05	-1.59753		7.73416	7.57641	7.79906	7.51187	5.74291	5.98212	6.3003	6.20604
FTL	2.12666e-07	-1.59427		12.5706	12.5879	12.6076	12.543	11.038	11.0963	10.8189	10.9788
SCD	4.08431e-06	-1.59383		6.00297	5.86491	5.88612	5.80376	4.18569	4.48858	4.40993	4.09823
NGF	0.00322261	-1.59302		3.68105	3.91222	3.61526	3.05244	2.22633	2.56258	1.85973	1.24025
TCF4	1.58135e-08	-1.58934		6.48013	6.48158	6.42262	6.41234	4.75685	4.91308	4.88526	4.88411
BCL10	6.46464e-05	-1.58932		5.18694	5.0873	5.26162	5.2953	3.37834	3.63297	4.05237	3.41018
HOXB8	0.00425623	-1.58844		2.62215	2.27995	2.41363	2.60498	1.86376	0.240653	0.637336	0.825215
CXADR	0.00306396	1.58716		2.49662	2.86491	2.79214	1.46748	4.0106	3.76421	4.09677	4.09823
LOC90784	0.000386416	1.58885		2.20712	2.86491	1.89905	2.46748	4.05641	3.70008	4.09677	3.94069
NES	4.73238e-05	1.58987		4.96793	5.18684	5.58355	5.57181	6.9019	6.8627	6.91656	6.98845
F2R	9.82755e-06	1.59298		5.6371	5.69949	5.28152	5.78941	7.29003	7.16546	7.20719	7.11677
ZBTB42	0.00583918	1.59379		0.037191	-0.0419785	1.41363	0.14555	1.64137	2.41058	2.05237	1.82522
FERMT1	0.00163283	1.59917		1.84455	1.54298	1.0917	0.730512	2.75685	3.32812	2.95926	2.56218
TNC	0.000700554	1.60159		3.49662	2.76538	2.41363	2.84599	4.72883	4.52605	4.47864	4.19445
KLF12	0.00442706	1.6046		3.49662	2.27995	3.61526	3.84599	4.8893	4.66692	5.05237	5.04761
FBLIM1	0.000226928	1.60469		3.62215	3.54298	4.22098	3.90044	5.24623	5.61569	5.69623	5.14714
ABCA2	0.00190133	1.60851		1.03719	2.12795	2.0917	2.14555	3.8113	3.24065	3.2223	3.56218
CEP78	0.00276349	1.60866		0.622153	1.95802	1.67666	1.14555	3.05641	3.32812	2.75281	2.69968
ADAP2	0.000353752	1.6158		1.35912	1.27995	2.0917	1.73051	3.14387	3.32812	3.51181	2.94069
RIT1	5.9661e-05	1.61723		4.16647	3.71291	3.84659	3.39348	5.41396	5.34918	5.35615	5.46907
SH3PXD2B	0.000397965	1.61724		2.49662	2.65846	2.41363	1.73051	3.9633	4.19485	3.91035	3.69968
MBNL1-AS1	0.00433495	1.61755		2.62215	1.27995	2.26162	1.73051	3.75685	3.88451	2.95926	3.76381
SETD7	0.000291651	1.62029		3.79208	4.71291	4.22098	4.60498	6.02219	5.87001	5.84679	6.07314
RELN	3.23272e-05	1.62237		3.03719	3.04548	2.89905	3.31547	4.48267	4.52605	4.98311	4.79484
LY6E	5.44435e-05	1.62489		3.49662	3.12795	3.61526	3.60498	5.26586	4.76421	5.09677	5.21753
SNORA7B	4.9522e-05	1.63139		-0.962809	-1.04198	-1.32175	-0.85445	0.641371	0.825615	0.637336	0.240253
TNFSF12	1.54068e-05	1.63577		1.35912	1.54298	1.0917	1.46748	2.75685	3.04801	3.05237	3.14714
EXPH5	0.000304569	1.63577		0.622153	1.27995	0.676662	1.14555	2.75685	2.24065	2.85973	2.41018
SLC16A2	0.00238539	1.63851		2.84455	3.04548	2.26162	1.73051	4.18569	4.45011	3.85973	3.94069
PTGER4	0.00456302	1.6394		2.20712	1.76538	0.676662	1.73051	3.30434	3.48858	3.44469	2.69968
DHTKD1	3.65476e-05	1.64013		3.28512	3.12795	3.48402	3.05244	4.75685	5.04801	4.60696	5.09823
ADAM23	0.00911736	1.644		0.037191	1.54298	1.67666	1.73051	2.75685	3.14754	2.51181	3.14714
NEK7	3.5405e-05	1.65436		3.94408	4.27995	4.22098	3.84599	5.70026	5.85536	5.92274	5.43008
C14orf37	0.00915426	1.65756		1.03719	1.27995	2.26162	2.73051	3.05641	3.56258	3.91035	3.41018
POSTN	0.000374532	1.65829		3.03719	3.04548	3.99859	3.53787	5.0106	5.02201	5.09677	5.1229
SPRED3	0.000121298	1.65978		2.73763	2.65846	2.55113	3.05244	4.44873	4.63297	3.95926	4.5978
BCAS4	0.000520504	1.66371		2.35912	2.76538	2.0917	1.73051	3.86376	4.19485	3.91035	3.63257
ANKRD35	0.000397773	1.66616		1.03719	1.27995	0.676662	1.46748	2.51584	2.56258	3.2223	2.82522
RGS7	0.00181056	1.67427		0.037191	-0.0419785	0.0916998	-0.85445	1.64137	0.825615	1.63734	1.82522
POLR3G	0.00182302	1.67617		2.03719	1.76538	1.0917	2.60498	3.64137	3.48858	3.51181	3.56218
DNAJC18	0.00368386	1.6793		3.49662	2.41745	1.89905	2.73051	4.611	4.36994	3.91035	4.36954
SGTA	1.26798e-06	1.67933		2.84455	2.95802	2.99859	3.23301	4.72883	4.70008	4.7248	4.5978
SOGA3	0.0026365	1.68155		1.84455	0.958021	1.89905	0.730512	2.64137	3.41058	2.95926	3.14714
RGS5	0.00250057	1.6909		2.03719	1.76538	1.0917	1.46748	3.30434	2.56258	3.3743	3.88411
NTNG2	0.00449268	1.69692		0.622153	0.958021	1.0917	1.9529	3.57997	2.56258	2.85973	2.41018
PACSIN3	0.00184204	1.70416		1.03719	1.27995	0.676662	0.14555	2.05641	2.70008	2.95926	2.24025
LCE2A	2.53481e-05	1.70511		2.84455	3.12795	2.89905	2.84599	4.44873	4.63297	5.00657	4.44971
PDXP	0.000504802	1.70517		2.03719	2.12795	2.0917	1.14555	3.75685	3.56258	3.57594	3.32772
ENC1	2.37073e-05	1.70786		4.79208	4.31557	4.89905	4.70014	6.49935	6.19485	6.49532	6.34878
PFAS	0.00214259	1.71227		1.35912	1.76538	1.0917	0.730512	3.37834	3.14754	2.2223	3.04761
SCN2A	0.00430493	1.71306		3.12465	3.27995	3.33963	1.73051	4.57997	4.56258	4.69623	4.48818
SAR1B	1.92796e-05	1.72277		2.94408	2.95802	2.89905	2.84599	4.91439	4.5982	4.26183	4.76381
PLAT	4.71695e-06	1.72392		3.35912	3.41745	3.41363	3.05244	4.91439	5.17139	5.13984	4.91268
LRP8	0.00211475	1.72759		1.84455	0.958021	2.26162	1.9529	3.05641	3.63297	3.91035	3.32772
FNBP1L	0.00372079	1.72987		1.35912	0.958021	1.67666	0.14555	3.22633	2.56258	2.85973	2.41018
DHX40	2.06674e-06	1.7309		3.56075	3.27995	3.33963	3.46748	5.34181	4.99554	5.1609	5.07314
MTFP1	0.00491609	1.73253		1.35912	0.542984	1.0917	1.14555	2.05641	3.32812	3.44469	2.24025
MEGF6	0.000413017	1.73444		1.62215	1.54298	1.67666	0.730512	3.30434	3.24065	3.13984	2.82522
SPOPL	0.00224555	1.73953		1.62215	2.41745	1.67666	1.46748	3.86376	3.24065	4.09677	2.94069
GGT7	0.00511981	1.74269		1.35912	1.27995	1.67666	0.14555	3.14387	3.24065	2.2223	2.82522
STRBP	9.71396e-05	1.74732		2.49662	1.95802	1.89905	1.9529	3.8113	4.14754	3.51181	3.82522
NUDT15	0.00405393	1.76011		2.03719	2.65846	1.0917	1.14555	3.70026	3.56258	3.2223	3.48818
CORO2B	0.00205211	1.76134		2.84455	3.48158	3.94968	3.05244	5.3232	5.17139	4.40993	5.46907
ARRB2	0.00215179	1.76741		1.35912	0.542984	0.0916998	1.14555	2.51584	2.94109	2.05237	2.69968
SCD5	4.71117e-05	1.76787		1.03719	0.958021	0.676662	0.730512	2.22633	2.56258	2.85973	2.82522
SYT11	1.21797e-05	1.77127		2.84455	3.12795	2.99859	2.84599	4.72883	4.79524	4.40993	4.96817
TRIM65	0.000221844	1.78863		1.35912	1.54298	0.676662	0.730512	2.86376	2.70008	2.95926	2.94069
NANP	0.00598901	1.78891		1.62215	1.76538	0.0916998	0.730512	2.51584	3.14754	3.13984	2.56218
NDN	1.88606e-05	1.78955		3.12465	3.27995	3.0917	3.23301	4.78433	4.70008	5.09677	5.30634
TRIM45	0.00903075	1.79036		-0.962809	-1.04198	-2.39058	-0.85445	1.37834	0.240653	0.0523742	0.240253
SLC41A3	0.00150722	1.79442		3.03719	1.76538	1.67666	2.46748	4.0106	4.04801	4.18166	3.88411
PPAPDC1A	0.00633773	1.79674		0.622153	0.958021	1.89905	0.14555	2.75685	2.04801	2.85973	3.14714
CDCP1	1.15075e-06	1.80099		5.85737	5.7782	6.15779	5.93997	7.6526	7.80671	7.80726	7.67071
SLC25A4	0.000497279	1.80546		1.62215	1.27995	1.0917	1.9529	3.30434	3.76421	2.85973	3.24025
RNU6-26P	0.00844302	1.80874		-0.962809	1.27995	0.0916998	0.14555	2.05641	2.04801	1.63734	2.04761
SLC41A1	0.00127923	1.81337		3.12465	2.27995	3.67666	3.46748	4.9633	4.73251	4.95926	5.14714
CTXN1	0.00830631	1.81491		2.03719	2.12795	1.67666	0.14555	3.14387	3.56258	3.3003	3.24025
FAM216A	0.00049146	1.81598		1.62215	2.54298	1.67666	2.31547	4.0106	3.48858	4.09677	3.82522
MRVI1	3.35886e-05	1.8235		3.94408	4.44987	4.17916	4.14555	6.3138	5.99554	5.68173	6.02161
INPP5D	0.00783711	1.82716		-3.23542	-3.04591	-2.83273	-3.49842	-0.943591	-0.759349	-0.947626	-2.65328
LOC100130357	0.00341344	1.83489		-3.78539	-2.18212	-2.09324	-2.68914	-0.943591	-0.759349	-0.947626	-0.759747
PARD6G	0.00140473	1.83679		1.35912	0.542984	0.676662	1.73051	2.75685	3.24065	2.51181	3.14714
SCAMP1	0.000436425	1.84612		4.28512	3.65846	4.17916	3.14555	5.67112	5.5805	5.63734	5.76381
RIMS1	0.00426323	1.84675		0.622153	0.542984	0.0916998	1.73051	2.05641	3.04801	2.85973	2.41018
FSTL3	9.36955e-05	1.84961		2.84455	2.76538	3.17916	2.46748	4.93905	4.76421	4.66708	4.28465
SEMA6D	0.00138291	1.85901		3.28512	3.65846	2.41363	2.31547	4.86376	4.82561	4.75281	4.66652
SLC14A1	8.05512e-06	1.86261		-2.89888	-2.56583	-2.45397	-2.94209	-0.943591	-0.759349	-0.947626	-0.759747
SNORA67	0.000781495	1.87095		2.73763	1.95802	3.26162	2.9529	4.72883	4.32812	4.51181	4.82522
SAMD10	0.000143383	1.88578		1.84455	2.54298	2.26162	2.46748	3.70026	4.36994	4.26183	4.32772
MIR431	4.88334e-05	1.88674		-2.57989	-2.86053	-3.22411	-2.89344	-0.943591	-0.759349	-0.947626	-1.36043
SYNGR2	3.26519e-07	1.89075		4.79208	4.816	5.11407	4.90044	6.83777	6.7405	6.75973	6.84758
SLC26A10	0.00137336	1.89196		-2.92927	-2.19049	-2.66002	-2.19838	-0.943591	-0.759349	-0.947626	0.240253
PROCR	0.00640107	1.89917		1.03719	2.41745	0.676662	0.730512	3.14387	3.24065	2.51181	3.56218
TMEM35	0.000179968	1.90498		3.42951	2.95802	3.94968	3.73051	5.34181	5.63297	5.49532	5.21753
SOX6	0.00177692	1.92175		0.037191	0.958021	1.0917	1.14555	2.51584	2.24065	2.75281	3.41018
THG1L	0.00290725	1.92617		0.622153	2.27995	1.0917	1.9529	3.64137	3.14754	3.3003	3.56218
TAGLN	3.65851e-07	1.92954		9.31796	9.49718	9.44925	9.27096	11.4279	11.4052	11.2431	11.1773
FAM180A	2.71073e-05	1.93108		3.84455	4.35034	3.61526	3.84599	6.0106	5.89886	5.73887	5.73211
SFRP1	1.4815e-07	1.93158		7.18694	7.35463	7.24652	7.2851	9.08845	9.34656	9.11442	9.25008
NFIB	0.000629819	1.93248		3.79208	3.20595	3.26162	2.46748	5.37834	5.24065	4.98311	4.85496
SH3BGRL2	0.00083135	1.93738		-0.962809	-0.0419785	0.0916998	0.14555	2.05641	1.82561	1.85973	1.24025
GATSL2	0.00102302	1.93751		2.20712	0.958021	2.26162	1.73051	3.51584	3.88451	3.51181	3.99514
NLGN2	0.000887878	1.9401		1.62215	2.54298	1.67666	2.46748	3.70026	4.14754	3.69623	4.52565
NXPH3	0.00389899	1.94078		-2.85475	-1.83823	-2.56575	-2.32975	0.641371	-0.759349	-0.947626	-0.759747
SNRNP27	1.97107e-06	1.94903		5.39474	5.55793	5.84659	5.57181	7.6033	7.55806	7.62602	7.3798
LOC100507065	0.0020401	1.95194		-3.61056	-2.75298	-3.03042	-1.8241	-0.943591	-0.759349	-0.947626	-0.759747
HIF1A	2.90394e-07	1.95406		5.77866	5.69949	5.61526	5.53787	7.48267	7.66692	7.74934	7.54859
TLN1	1.06294e-08	1.95547		6.70253	6.83454	6.80595	6.75288	8.65632	8.78947	8.78878	8.6832
CABLES1	0.00195845	1.96844		2.03719	1.76538	1.0917	2.14555	3.70026	4.36994	2.95926	3.88411
MX1	0.000542867	1.99459		0.037191	-0.0419785	0.0916998	-0.85445	1.37834	1.56258	2.2223	2.04761
SLC2A8	0.00368995	1.99722		2.49662	3.12795	1.89905	3.66911	5.24623	4.96857	4.3003	4.66652
SNORA48	0.00327864	2.00873		1.03719	-0.0419785	1.41363	0.14555	3.22633	2.56258	2.75281	2.04761
FAM131B	0.0081012	2.00936		-3.16948	-2.05999	-2.58766	-3.45509	-0.943591	-0.759349	-1.7721	0.240253
GGACT	0.00628829	2.01787		0.037191	-1.04198	0.676662	-0.85445	1.86376	1.56258	1.05237	2.41018
FBXO17	0.00318792	2.02156		2.35912	0.958021	1.41363	1.46748	4.05641	4.14754	3.13984	2.94069
NBEA	0.00315318	2.0244		1.35912	1.27995	0.0916998	1.9529	3.22633	2.70008	3.44469	3.41018
NFASC	0.00111001	2.03989		2.49662	1.76538	3.0917	3.05244	4.57997	4.79524	4.2223	4.96817
TERC	0.00821407	2.06232		0.622153	2.65846	2.79214	1.46748	4.26586	3.88451	4.00657	3.63257
MAPK3	0.000110793	2.06257		4.91983	4.12795	4.89905	4.53787	6.87019	6.85536	6.7248	6.28465
SCUBE3	0.00731075	2.089		-3.04642	-2.93438	-2.35814	-2.59527	0.0564087	0.240653	-0.947626	-1.92765
NTM	0.000114861	2.09411		3.35912	4.44987	3.94968	3.73051	6.05641	6.08614	5.89786	5.82522
PALMD	2.20423e-05	2.096		2.73763	2.41745	2.26162	2.14555	4.72883	4.52605	4.54423	4.14714
ITGA7	2.39149e-05	2.1108		2.73763	3.12795	2.99859	2.60498	5.14387	4.5982	5.20212	4.96817
DSC3	0.00621177	2.12863		-2.73508	-2.85863	-2.47668	-0.85445	0.0564087	0.240653	0.0523742	-0.759747
KLHL13	0.00533152	2.13179		0.622153	0.958021	0.0916998	-0.85445	3.05641	1.82561	2.63734	1.82522
GABBR1	6.62556e-05	2.13272		1.35912	0.958021	1.67666	1.14555	3.51584	3.56258	2.95926	3.63257
HLF	0.00249811	2.13639		-3.04239	-3.56409	-1.86258	-2.4868	0.0564087	-0.759349	-0.947626	-0.759747
ANKRD46	0.00270715	2.14306		0.037191	1.76538	1.0917	0.14555	2.75685	2.56258	3.05237	3.24025
DSCAM	0.0044342	2.14608		-2.93742	-1.60321	-2.14293	-3.31109	0.0564087	-0.759349	-0.947626	0.240253
STX1B	0.00727486	2.14609		-3.24479	-2.48875	-1.40668	-0.85445	0.0564087	0.240653	0.0523742	0.240253
ADCK2	0.000772359	2.14925		1.84455	2.27995	1.41363	0.730512	3.9633	3.76421	3.57594	3.56218
RGS4	3.26465e-07	2.15265		6.29458	6.37587	6.44925	6.61315	8.6033	8.45982	8.54623	8.73411
VGF	0.00329529	2.15668		-0.962809	-1.04198	-1.2294	-2.48093	1.37834	0.240653	1.05237	0.240253
AQP1	1.98871e-06	2.16025		3.12465	3.48158	3.55113	3.39348	5.67112	5.46947	5.68173	5.36954
SUSD5	0.00256876	2.16727		0.622153	0.542984	1.0917	-0.85445	2.37834	2.70008	2.75281	2.24025
LIPE	0.00230258	2.18738		-0.962809	-1.04198	-0.908302	-0.85445	1.86376	0.825615	2.05237	0.240253
GPR161	2.93389e-05	2.19329		2.20712	1.95802	1.41363	1.73051	4.1008	3.76421	4.2223	3.99514
PCDH7	0.000651479	2.19524		2.73763	2.86491	1.89905	3.31547	4.51584	4.99554	4.78029	5.30634
CACNA1A	0.000209203	2.2028		1.84455	2.27995	2.99859	1.9529	4.54826	4.45011	4.2223	4.66652
PRRC2B	2.88145e-07	2.20282		4.87008	4.68594	4.97434	5.02819	7.18053	6.98885	7.03537	7.16507
ZFHX2	0.000224648	2.20779		0.622153	0.542984	1.0917	0.730512	3.37834	2.24065	2.95926	3.24025
DRAM1	3.87376e-05	2.21345		4.08158	3.54298	4.0917	4.39348	5.95123	6.22934	6.44469	6.33828
GPER1	0.000109056	2.21625		0.622153	0.542984	0.0916998	0.14555	2.86376	2.41058	2.05237	2.94069
NID1	4.2375e-05	2.22719		2.62215	2.41745	3.26162	3.05244	5.1008	4.82561	5.11846	5.21753
FOLR3	0.00875108	2.22987		0.622153	-1.04198	1.0917	1.14555	2.64137	2.04801	2.63734	3.41018
SNORA76C	0.00963766	2.24525		-0.962809	-1.48361	-2.82223	-2.36778	-0.943591	0.825615	0.637336	0.825215
RASSF7	0.00678354	2.24866		0.622153	-1.04198	0.676662	0.730512	2.86376	3.24065	1.63734	2.24025
LMOD1	4.88789e-06	2.26182		4.16647	4.24342	3.61526	3.90044	6.19596	6.31747	6.3003	6.15912
KIRREL3	0.000591199	2.27323		1.62215	2.54298	1.67666	2.84599	4.37834	4.36994	4.88526	4.14714
SCARF2	0.00596219	2.29001		2.35912	2.12795	1.89905	0.14555	4.44873	3.70008	3.44469	4.09823
SCN1B	0.00377065	2.30155		2.73763	2.54298	1.0917	3.46748	4.91439	4.70008	4.83373	4.5978
KCTD4	0.00305999	2.31351		1.03719	0.542984	-0.908302	1.14555	2.75685	2.56258	3.05237	2.69968
JPH2	0.00739351	2.3245		0.037191	0.542984	2.41363	0.730512	3.8113	3.63297	2.63734	2.94069
KIAA1147	0.00179826	2.32876		1.62215	-0.0419785	1.41363	0.14555	3.22633	2.94109	2.95926	3.32772
SAMD12	4.12679e-06	2.33295		2.35912	2.41745	1.89905	2.14555	4.72883	4.5982	4.3003	4.52565
C5orf30	0.000102391	2.34106		2.35912	2.65846	1.67666	1.73051	4.22633	4.52605	4.66708	4.36954
ARHGAP33	0.000120764	2.35851		-0.962809	-1.04198	-0.908302	-0.85445	1.64137	1.56258	0.637336	1.82522
SORD	0.0051934	2.36172		-2.59965	-2.76471	-1.97095	-3.93692	0.641371	-0.759349	-0.947626	-0.759747
ADGRB3	0.00873599	2.3707		-3.69956	-2.31429	-3.02282	-1.85646	-0.943591	-0.759349	1.05237	-0.759747
SNORA80E	0.00236118	2.37163		-0.962809	-1.04198	0.676662	-0.85445	2.37834	1.82561	1.85973	1.24025
SERTAD4	0.00051628	2.37163		0.037191	-0.0419785	-0.908302	-0.85445	2.37834	1.24065	2.05237	2.04761
TMEM200A	0.00546073	2.37323		1.84455	-0.0419785	0.676662	2.14555	2.86376	3.88451	3.80726	3.56218
NEGR1	0.000248645	2.37529		1.35912	1.76538	2.0917	0.730512	3.64137	3.82561	4.09677	3.88411
CERS1	0.00725055	2.37902		-3.23291	-4.27044	-1.76559	-2.65746	-0.943591	0.240653	-0.947626	-0.759747
RPSAP52	0.00644917	2.38705		-0.962809	-3.03937	-2.51692	-0.85445	1.05641	0.240653	0.637336	0.240253
STK33	0.00109132	2.3951		-2.75104	-2.53477	-2.15224	-1.96769	-0.943591	0.240653	0.0523742	0.825215
TRHDE-AS1	0.00727111	2.40099		-0.962809	0.542984	0.0916998	-0.85445	2.22633	3.14754	2.2223	0.825215
DBNDD1	0.00907851	2.40305		1.84455	1.27995	0.0916998	-0.85445	3.22633	2.70008	2.63734	3.41018
COL11A1	1.27505e-06	2.40405		3.73763	4.20595	4.0459	4.27483	6.55625	6.42056	6.50358	6.40012
EDNRA	0.00851994	2.406		-0.962809	0.542984	-0.908302	1.46748	2.51584	2.56258	1.85973	2.82522
SNORA2B	0.00105456	2.40761		-0.962809	-0.0419785	0.0916998	-0.85445	1.37834	2.70008	2.2223	1.56218
TMLHE	0.00182518	2.44416		-2.37555	-2.41629	-2.53611	-3.85902	-0.943591	0.240653	0.0523742	-0.759747
TBXA2R	0.00301112	2.4616		1.03719	-1.04198	0.676662	0.14555	2.05641	3.04801	2.51181	3.04761
ZNF620	0.00792976	2.47103		-0.962809	-3.20888	-0.908302	-2.30754	0.0564087	0.825615	1.3743	0.240253
ALDH1B1	0.00070888	2.47501		2.20712	3.65846	3.79214	2.84599	5.92677	5.46947	5.39222	5.61529
CHPF	4.00898e-06	2.48412		3.56075	4.04548	3.79214	3.39348	6.3232	6.13547	6.01816	6.25148
HTRA3	0.002222	2.48581		-3.07114	-2.80498	-3.7667	-1.71073	0.0564087	-0.759349	0.0523742	-0.759747
TMEM130	0.00681035	2.48646		-2.05733	-1.04198	-3.08047	-0.85445	1.37834	1.24065	0.0523742	0.240253
ALCAM	1.71939e-08	2.53272		6.64452	6.75244	6.65394	6.90044	9.30196	9.26302	9.30976	9.20748
GDF11	8.92414e-05	2.5423		1.62215	2.54298	2.0917	1.46748	4.611	4.41058	4.7248	4.14714
NIM1K	0.00583062	2.54622		-4.72291	-3.84521	-3.222	-3.76933	-0.943591	-0.759349	-2.91189	-0.759747
MYO5C	0.000798064	2.56178		-2.84601	-4.05769	-2.87223	-2.88152	-0.943591	0.240653	-0.947626	-0.759747
OXTR	0.000111767	2.60086		3.12465	1.95802	2.0917	2.84599	5.20616	5.1233	5.18166	4.91268
SSTR1	0.00350744	2.6115		-0.962809	0.958021	0.0916998	1.46748	2.9633	2.82561	3.51181	2.69968
TSPAN2	0.00291784	2.61513		-0.962809	0.542984	-0.908302	-0.85445	2.51584	1.56258	2.95926	1.24025
HIPK3	3.7548e-05	2.62087		3.20712	3.60188	2.55113	2.73051	5.59557	5.52605	5.75281	5.69968
TMEM201	0.00402134	2.67237		1.03719	1.54298	0.0916998	-0.85445	3.75685	2.56258	2.85973	3.32772
KAT2B	0.00619228	2.68701		0.622153	-1.04198	1.67666	-0.85445	2.51584	2.94109	2.75281	2.94069
ADAMTS7	0.00684767	2.70938		-0.962809	-0.0419785	0.676662	-2.16108	2.22633	2.70008	1.3743	2.04761
BMP3	0.000792995	2.71207		-3.87886	-2.73545	-3.89311	-2.75119	-0.943591	-0.759349	-0.947626	0.240253
MIR6516	0.000292049	2.72011		-2.88644	-3.14491	-3.62629	-2.41506	0.0564087	-0.759349	-0.729568	0.240253
PTPRB	0.000643023	2.72752		2.35912	0.542984	1.0917	1.14555	4.30434	4.28505	3.57594	3.88411
LUZP2	0.00650941	2.72986		-3.38328	-2.31744	-1.76206	-3.86696	-0.943591	-0.759349	1.05237	0.240253
GPR173	0.000887497	2.73648		0.622153	-1.04198	0.0916998	-0.85445	2.37834	2.82561	1.85973	2.69968
AK4	0.00487363	2.7512		-2.23069	-3.08985	-2.07285	-2.8518	1.64137	-0.759349	0.637336	-0.759747
RHPN2	0.00148046	2.75413		-3.49353	-2.54487	-2.61802	-3.18543	-0.943591	0.825615	-0.947626	0.240253
EMP2	0.00832003	2.7549		-0.962809	1.27995	-0.908302	0.730512	3.51584	2.94109	3.13984	1.56218
FAM131C	0.00715136	2.75757		-0.962809	-3.29753	-2.19301	-3.40227	1.05641	0.240653	0.637336	-0.759747
CEND1	0.00971397	2.76353		-2.74866	-1.04198	-2.2564	-3.83244	0.641371	1.24065	-0.947626	0.240253
HOXA6	0.00668389	2.78307		-3.89273	-3.53501	-3.34521	-3.4416	-2.61556	0.240653	-0.947626	0.240253
RAB6B	0.00962126	2.78681		-0.962809	-1.04198	-3.56902	-0.85445	1.86376	0.240653	1.05237	1.56218
TM6SF1	0.0043392	2.78957		-0.962809	-1.04198	-0.908302	-2.94125	1.37834	2.04801	1.63734	0.240253
ACTA2	6.47991e-08	2.79655		6.42089	6.46582	6.40458	6.58018	9.4271	9.3557	9.07751	9.19735
GIPR	0.00155811	2.80432		-2.12153	-3.76958	-3.02582	-3.1257	0.641371	0.240653	-0.947626	-0.759747
NEFL	9.0073e-05	2.80708		2.49662	1.95802	3.17916	3.14555	5.43145	5.48858	5.73887	5.34878
ADRA2C	0.00891047	2.82033		-3.17265	-1.04198	-0.908302	-0.85445	1.86376	0.240653	2.3743	0.825215
TMEM191A	0.00175817	2.82507		-2.63107	-1.04198	-2.42819	-0.85445	1.05641	1.82561	0.637336	0.825215
45352	0.00823918	2.84458		-0.962809	-3.27513	-2.39821	-2.83055	-0.943591	0.240653	1.3743	1.24025
CAMK2N2	0.00162989	2.84667		-3.00637	-2.974	-2.9277	-3.88893	1.05641	-0.759349	-0.947626	-0.759747
LINC00578	0.00668918	2.86188		2.03719	1.27995	-0.908302	1.9529	4.14387	3.99554	4.18166	3.48818
ETNK2	0.00579717	2.86418		-2.26052	-2.71717	-1.66244	-3.41954	-0.943591	0.240653	1.85973	0.240253
FBXO2	0.000638177	2.89775		-3.52267	-2.52912	-3.6544	-2.29512	0.0564087	0.240653	-0.947626	0.240253
OPHN1	0.000819339	2.90032		0.037191	-0.0419785	0.0916998	1.73051	2.86376	3.70008	3.2223	3.63257
ELOVL4	0.000589534	2.90169		1.84455	-0.0419785	0.676662	0.14555	3.75685	3.76421	3.3003	3.41018
TMEM121	0.0022265	2.90478		-4.05921	-2.32359	-3.12158	-1.94008	0.0564087	-0.759349	0.0523742	0.825215
BCAM	0.00322001	2.90782		-0.962809	-2.53139	0.0916998	-0.85445	1.86376	2.41058	1.05237	2.04761
XYLT1	5.01541e-05	2.93153		2.35912	1.76538	1.0917	1.9529	4.72883	4.63297	4.51181	5.02161
SEZ6L2	3.24015e-05	2.93537		-0.962809	-0.0419785	-0.908302	-0.85445	2.22633	2.41058	2.51181	1.82522
SCARNA8	0.00481019	2.94953		-3.31601	-1.04198	-3.50489	-3.17562	0.0564087	-0.759349	0.637336	0.825215
MYOCD	0.00337448	2.94998		-3.8985	-1.04198	-2.74333	-2.3565	0.0564087	0.825615	0.0523742	0.825215
OSBP2	0.0065006	2.95837		-2.26312	-0.0419785	-1.44041	0.730512	2.05641	2.82561	2.3743	1.56218
LIMS2	0.00124891	2.95982		2.49662	3.35034	1.0917	2.9529	5.72883	5.32812	5.65229	5.02161
GPR137C	0.000817481	2.96555		-3.3537	-3.36549	-2.62706	-3.34131	-0.943591	0.240653	-0.947626	0.825215
HMOX1	2.69446e-06	2.97581		4.39474	4.88876	4.81962	5.23301	7.89561	7.82185	7.79384	7.72809
LOC283299	0.00859781	2.98207		-4.0614	-3.68825	-3.14953	-0.85445	0.641371	-0.759349	0.0523742	0.240253
FABP4	0.00467396	3.00317		-0.962809	-2.81134	-2.19693	-2.54501	1.64137	-0.759349	1.3743	1.24025
IL12A	0.00545497	3.02468		-4.09461	-2.02011	-2.36993	-0.85445	0.0564087	0.825615	0.637336	1.24025
CMYA5	0.00158786	3.02517		-0.962809	-1.04198	-2.60738	-0.85445	1.64137	2.70008	1.05237	1.24025
ANKRD2	0.000978279	3.02574		-2.27837	-2.84843	-2.78116	-2.69841	0.641371	-0.759349	0.0523742	1.56218
NPR3	6.51872e-05	3.05163		1.03719	0.958021	1.41363	0.14555	4.22633	3.76421	3.57594	4.19445
LSAMP	0.00967844	3.10402		-3.72246	-1.04198	0.0916998	-0.85445	1.64137	1.82561	1.3743	2.04761
PPP1R26-AS1	0.00320305	3.10594		-2.77323	-3.88969	-0.908302	-3.09292	0.641371	0.825615	0.0523742	0.240253
SDC1	0.000411347	3.12323		0.037191	1.54298	1.89905	1.14555	4.70026	3.82561	4.18166	4.41018
RNF150	0.00623509	3.15032		-0.962809	-0.0419785	-3.13066	-0.85445	1.86376	0.825615	2.51181	2.41018
CNN1	2.37983e-05	3.15083		3.35912	3.35034	3.17916	2.31547	6.24623	6.41058	5.91035	6.24025
COPG2IT1	0.00691206	3.15252		0.037191	-2.17147	-3.31236	-3.08192	0.641371	1.24065	1.3743	0.825215
MGARP	1.43861e-05	3.16254		1.03719	1.27995	0.676662	1.14555	4.0106	4.63297	3.69623	4.44971
MFSD6	0.00209379	3.2009		-0.962809	-0.0419785	-2.93263	-0.85445	1.86376	2.04801	1.85973	2.24025
CLIC6	0.000687385	3.20759		-0.962809	-1.89396	-0.908302	0.14555	2.22633	2.56258	2.85973	1.56218
WFDC1	0.00158585	3.22048		-2.3276	-1.5717	-2.23927	0.14555	1.64137	1.82561	1.3743	2.04761
TMEM86A	0.00291168	3.22106		-0.962809	-3.35808	-3.45288	-2.61388	0.641371	1.56258	0.0523742	0.240253
ZNF185	0.00925017	3.23098		-3.72895	-2.38136	-0.908302	-2.60136	1.86376	1.56258	-0.947626	0.825215
GJA3	0.00177342	3.26926		-2.10707	-3.3062	-3.46474	-0.85445	0.641371	0.825615	1.05237	0.825215
FAT3	2.84038e-05	3.29574		-0.962809	-1.04198	-0.908302	0.14555	2.64137	2.70008	2.3743	2.69968
CYFIP2	0.00158711	3.32048		1.35912	1.76538	1.41363	-0.85445	4.57997	4.14754	4.13984	4.09823
KIT	0.000298331	3.32849		0.037191	0.958021	0.676662	1.9529	4.78433	4.14754	4.18166	3.82522
CNNM4	0.00735839	3.33949		-3.06159	-3.57032	0.0916998	-1.73622	1.64137	0.825615	1.05237	1.56218
RASSF4	3.5201e-05	3.34938		-0.962809	-1.04198	0.0916998	-0.85445	2.22633	2.94109	2.63734	2.82522
PIANP	0.00191339	3.36308		-2.02966	-1.04198	-0.908302	-1.66837	2.22633	0.240653	2.51181	2.82522
ARSI	0.00167276	3.37059		-2.62573	-1.04198	0.0916998	-2.08784	2.05641	1.82561	2.3743	1.56218
FBXO27	0.00578544	3.37174		-2.60131	-3.1623	-2.69426	0.14555	2.05641	1.24065	0.637336	1.24025
RHOJ	7.08076e-05	3.3942		1.35912	1.27995	1.41363	0.14555	4.05641	4.73251	4.2223	4.76381
LBH	6.00949e-07	3.40665		3.35912	3.60188	3.33963	3.53787	6.74291	6.90599	6.57594	7.24025
EXTL1	0.00350844	3.42002		-2.36087	-3.85803	-1.84446	-4.02702	-0.943591	0.240653	1.05237	1.24025
KIAA1024	0.00606905	3.48353		-0.962809	-3.89505	-0.908302	-3.50146	1.64137	1.56258	0.637336	0.825215
SLC17A9	0.009122	3.52083		-0.962809	-1.04198	-3.75021	0.730512	2.22633	2.41058	2.3743	2.04761
F12	3.2547e-05	3.53082		-2.49982	-3.48043	-2.63218	-2.33621	1.05641	0.240653	1.05237	0.825215
HAS2	5.44466e-05	3.57702		3.49662	3.35034	2.99859	1.9529	6.40514	6.45011	6.56807	6.6832
SEMA6A	0.000181092	3.62107		-0.962809	-2.69927	-0.908302	-1.21764	2.37834	2.04801	1.85973	2.41018
IQSEC1	0.000209213	3.64136		0.037191	1.95802	0.676662	1.73051	4.86376	4.82561	4.75281	4.52565
ACTG2	7.47847e-06	3.6562		2.62215	2.76538	3.55113	2.46748	6.57211	6.71639	6.43608	6.30634
SPRN	0.00260286	3.72403		-0.962809	-1.04198	-3.4027	-2.99207	2.37834	0.825615	1.05237	2.24025
ADRA1D	3.04742e-05	3.74039		-3.09779	-1.94868	-3.13098	-2.28755	1.05641	1.56258	1.05237	0.825215
PLCL1	0.000696337	3.77127		-3.97901	-3.59412	-3.68674	-3.32863	-0.943591	-0.759349	1.3743	0.825215
CLIC3	9.59619e-05	3.7955		-3.01993	-4.0279	-3.62974	-3.74482	0.0564087	0.825615	0.637336	-0.759747
GNAZ	0.00110096	3.83564		-3.78246	-3.26129	-3.30279	-4.08442	-0.943591	1.24065	1.3743	-0.759747
DSP	0.00133882	3.87377		-0.962809	-1.04198	0.0916998	1.73051	4.37834	3.24065	3.75281	3.94069
SARM1	0.00443733	3.91682		0.037191	-2.67089	-3.98404	-3.23106	1.37834	1.82561	1.3743	1.24025
SYNPO2L	0.00641851	3.92879		-0.962809	0.958021	0.676662	-3.14765	3.8113	3.04801	3.05237	3.32772
APLP1	0.0051189	3.95496		0.037191	-1.04198	-3.88474	-2.67885	2.22633	2.82561	1.3743	1.82522
NR4A1	1.34274e-05	3.98779		-3.11663	-2.94252	-2.89667	-3.82071	1.05641	0.240653	0.637336	1.24025
SNORA80A	0.00602509	4.03916		-0.962809	0.542984	-3.62156	-2.41902	1.86376	2.56258	1.85973	3.41018
LINC01085	0.00504249	4.17324		-2.42472	-3.78433	-3.11496	0.14555	0.641371	1.82561	2.63734	2.41018
EDIL3	1.86182e-05	4.18201		2.20712	2.12795	1.0917	2.60498	6.02219	6.07354	6.12919	6.53487
KCNJ8	2.54913e-06	4.18525		-2.8159	-2.9069	-2.80805	-2.12861	1.64137	1.56258	1.05237	1.82522
SERTAD4-AS1	0.00171407	4.28363		-4.02586	-1.04198	-0.908302	-0.85445	2.9633	2.24065	2.85973	2.24025
LURAP1L-AS1	0.00344574	4.30841		-0.962809	-1.04198	-4.55591	-0.85445	2.9633	2.56258	2.05237	2.24025
SNAR-G2	0.00057339	4.34885		-0.962809	-1.04198	-2.9993	0.14555	3.22633	3.14754	3.2223	2.94069
NEFM	0.000186326	4.40997		-0.962809	-2.01112	-3.0765	-2.70056	1.64137	2.56258	1.85973	2.82522
HHIP	2.71036e-06	4.42034		-3.14353	-2.58091	-3.15416	-2.82077	1.64137	2.04801	1.05237	1.24025
ELN	6.26314e-05	4.86508		0.037191	0.958021	-0.908302	-0.85445	5.20616	4.79524	4.54423	4.14714
SGCD	0.000499397	4.88167		-0.962809	-3.28008	0.0916998	-0.85445	3.57997	3.70008	3.75281	3.48818
DOK5	0.000217638	4.92438		-0.962809	-0.0419785	-2.54075	-2.38993	3.75685	2.94109	3.57594	3.48818
REEP2	0.00247813	4.94791		0.622153	-0.0419785	-2.65798	-3.45862	3.51584	3.41058	3.69623	3.63257
RAB15	0.00471068	4.95246		-4.70752	0.542984	-2.80632	-2.05771	2.22633	3.63297	2.51181	2.41018
KCNA3	0.000404926	5.20846		-4.00248	-1.04198	-2.38095	-3.93458	2.86376	1.82561	2.3743	2.41018
