# Supplementary material for: Transcriptome Analysis of Fibroblasts in Hypoxia-Induced Vascular Remodeling: Functional Roles of CD26/DPP4
Source: Int J Mol Sci. 2024 Nov 23;25(23):12599. doi: 10.3390/ijms252312599 (PMC11640941; doi:10.3390/ijms252312599)
Supplement: Supplementary file 1 [file ijms-25-12599-s001.zip › ijms-3280029-Supplementary Table S3 DEGs control and DPP4 KD HLF under hypoxia.xlsx]

## Sheet: Supplementary Table S3
Gene	p-value	Difference		Control/Hypoxia-1	Control/Hypoxia-2	Control/Hypoxia-3	Control/Hypoxia-4	DPP4KD/Hypoxia-1	DPP4KD/Hypoxia-2	DPP4KD/Hypoxia-3	DPP4KD/Hypoxia-4
DPP4	6.07215e-05	-6.97908		5.0351	5.2276	4.9791	4.8218	-2.9908	-0.027235	-2.9839	-1.8508
NPTX1	9.23302e-07	-5.38002		7.9737	7.9781	7.7279	7.9917	2.8186	1.7801	2.8908	2.6618
CXCL5	0.00303647	-5.25629		2.2277	3.3417	3.3703	3.0848	-0.88181	-0.027235	-3.6337	-4.4579
ANK3	0.000529049	-5.17818		1.8652	2.4031	2.0484	2.2368	-3.449	-4.2408	-0.80963	-3.6598
C3	0.000410537	-5.12027		3.8652	4.31	4.2183	4.1244	0.11819	-1.0272	-3.0155	-0.038664
GPRC5B	0.000293272	-4.94678		2.9647	2.6255	1.8557	1.9149	-3.3491	-3.0479	-0.80963	-3.2197
PIEZO2	0.000211012	-4.93125		1.3797	2.5186	2.7488	2.8218	-3.3801	-3.0311	-2.8062	-1.0387
PNMA2	1.24409e-05	-4.89327		0.64277	2.2776	1.8557	1.7223	-3.1007	-3.4945	-3.5147	-2.9648
DEPTOR	0.00262618	-4.84442		2.5172	1.9881	1.3703	2.4999	-4.3002	-2.9643	-3.699	-0.038664
EGLN3	0.000995168	-4.67278		2.0578	2.9056	2.8557	2.2368	-3.9616	-1.0272	-0.80963	-2.8368
MSTN	0.00196493	-4.56879		3.3797	2.1401	2.2183	3.2368	-0.88181	-0.027235	-3.2466	-3.1446
CYP1B1	3.63586e-09	-4.55435		9.8301	9.6993	9.6144	9.6656	5.2881	5.2207	5.1446	4.9386
EHF	2.24835e-05	-4.40147		1.3797	0.81818	1.0484	1.4999	-2.9492	-2.3953	-3.9166	-3.5986
LOC100129534	5.61754e-05	-4.3408		1.0578	0.40314	0.63335	-0.085096	-3.592	-4.3627	-4.4685	-2.9308
MN1	2.39803e-07	-4.31383		4.7857	4.9056	4.3338	4.6428	0.11819	0.55773	0.19037	0.5463
HSD11B1	0.00204144	-4.17793		1.8652	2.4031	1.6334	0.9149	-4.0769	-3.3115	-0.80963	-1.6971
COL5A3	0.00289361	-4.15606		2.0578	1.8182	1.0484	2.2368	-2.7081	-0.027235	-2.8823	-3.8454
OLR1	5.46326e-05	-4.14401		1.0578	1.4031	0.63335	2.2368	-2.8564	-3.4232	-2.6233	-2.3421
PKD1L2	0.000896859	-4.01773		1.8652	1.9881	2.0484	1.9149	-0.88181	-1.0272	-2.7961	-3.5492
NKD2	3.58626e-08	-4.01013		1.3797	1.1401	1.3703	1.2368	-2.5824	-2.8845	-2.534	-2.9127
MASP1	0.000132102	-3.99942		4.1871	4.3417	3.9553	4.3412	0.11819	0.97277	0.77534	-1.0387
CEMIP	0.00246641	-3.99191		3.6428	3.9881	2.9553	3.2368	0.70315	0.55773	-0.80963	-2.5959
TRIM6	0.00115204	-3.97619		3.4501	2.5186	3.1358	2.2368	-0.88181	-2.8333	0.19037	-1.0387
CCDC102B	0.00761773	-3.96045		2.5172	2.5186	2.6333	3.1628	0.70315	-1.9669	-3.7075	-0.038664
ABCG2	0.00202779	-3.95945		1.6428	3.4031	3.0484	2.9149	-0.88181	-3.0985	-0.80963	-0.038664
C1orf228	0.00259069	-3.95176		1.3797	0.40314	2.0484	0.9149	-0.88181	-3.4758	-4.2048	-2.4985
SLC7A2	0.00278354	-3.94053		1.3797	2.1401	2.0484	1.4999	0.11819	-3.3965	-2.915	-2.5007
F2RL3	0.00894459	-3.85599		2.2277	1.4031	2.6333	2.6153	0.11819	-0.027235	-3.2049	-3.4306
APCDD1L-AS1	0.00881677	-3.84182		2.5172	1.8182	1.8557	2.4999	0.70315	-3.5423	-0.80963	-3.0275
DKK1	0.000264568	-3.83486		5.597	5.8182	5.1145	5.6963	3.1182	0.97277	1.5123	1.2833
CYTH4	0.000386043	-3.79093		1.0578	-0.18182	0.63335	-0.085096	-3.386	-2.2016	-4.1148	-4.0371
OLFM2	2.73355e-05	-3.7487		0.057811	1.4031	1.0484	0.9149	-3.258	-2.4624	-2.9126	-2.9376
PLAC8	6.46658e-05	-3.73107		0.64277	-0.18182	0.63335	0.9149	-3.4558	-2.4494	-3.8583	-3.1516
FGF14-AS2	0.00145793	-3.66014		1.3797	1.1401	0.63335	0.9149	-3.5588	-2.7084	-0.80963	-3.4957
MAN1C1	0.0024828	-3.64095		2.2277	2.2776	1.0484	1.4999	0.11819	-2.4493	-2.5175	-2.6616
RBM26-AS1	0.000143117	-3.63377		1.3797	1.1401	0.048385	1.7223	-2.0971	-3.181	-2.4992	-2.4673
CYP2S1	2.8342e-06	-3.59332		4.7302	4.9056	4.603	4.8691	1.7032	0.97277	0.77534	1.2833
SLC1A2	0.00395203	-3.58322		1.8652	2.2776	0.048385	1.7223	-3.1521	-1.0272	-3.2014	-1.0387
UNC5B	0.000138079	-3.56035		6.1871	5.713	5.3152	5.8574	1.9255	1.2947	2.6498	2.9613
YPEL4	0.00374046	-3.5544		0.057811	1.9881	-0.95161	-1.0851	-3.5548	-2.7152	-3.7281	-4.2103
PIR	0.00693656	-3.52085		1.6428	1.9881	1.8557	2.4999	-0.88181	0.55773	-3.2959	-2.4769
ITGA11	0.00692713	-3.46392		1.6428	1.1401	1.8557	2.2368	-3.7493	-0.027235	-0.80963	-2.3941
CTSS	0.00120079	-3.45027		3.3797	4.2105	4.0026	3.7729	1.4401	-1.0272	1.1904	-0.038664
POT1-AS1	0.00074026	-3.44771		1.6428	0.40314	1.0484	0.9149	-2.6737	-1.0272	-2.9102	-3.1705
OSER1-AS1	0.00245963	-3.38474		2.0578	1.1401	0.63335	1.7223	-0.88181	-3.0958	-2.9691	-1.0387
IFI30	3.17787e-07	-3.37585		5.5814	5.1932	5.2963	5.2899	2.1182	1.7801	2.1904	1.7687
WDR78	0.00704539	-3.35547		2.3797	2.1401	2.5078	2.9149	0.11819	0.55773	-3.1166	-1.0387
SERPINB2	2.28427e-07	-3.32467		8.1453	8.1823	8.1332	8.0798	4.5105	5.102	4.7139	4.9155
DSG2	0.00749654	-3.32206		2.0578	0.40314	1.3703	0.49987	-0.88181	-3.3227	-3.7139	-1.0387
LINC01265	0.00257723	-3.29787		-0.94219	-1.1818	0.048385	0.49987	-3.6025	-4.4973	-2.2164	-4.451
ADAMTS13	0.00247748	-3.29581		1.3797	0.40314	0.048385	0.9149	-0.88181	-3.3429	-3.4216	-2.7908
RAPGEF5	0.00651147	-3.28261		0.057811	1.6255	1.0484	1.9149	-3.3589	-3.2766	-0.80963	-1.0387
TFPI2	4.9778e-06	-3.27675		5.3977	5.6762	5.4234	5.2187	1.7032	2.4322	2.5123	1.9613
LRRC17	6.89725e-09	-3.22065		8.4437	8.2528	8.462	8.2834	5.2267	5.0172	5.1446	5.1708
VCAM1	0.00177669	-3.21155		1.3797	0.81818	1.8557	1.2368	-2.9448	-1.0272	-0.80963	-2.7742
TYRP1	0.0018788	-3.20632		0.057811	0.81818	0.048385	-1.0851	-2.5668	-3.5682	-4.416	-2.435
LOC100289495	0.000470384	-3.2058		0.64277	0.81818	0.63335	1.2368	-2.843	-2.8386	-2.7718	-1.0387
EID3	0.00952061	-3.18469		1.3797	1.1401	2.7488	1.9149	-0.88181	-1.0272	-3.6076	-0.038664
NPM2	0.00471065	-3.16927		0.057811	1.1401	0.63335	-0.085096	-0.88181	-2.9565	-3.0182	-4.0744
PANO1	0.00516987	-3.16572		1.0578	-0.18182	0.63335	-0.085096	-3.1509	-3.6492	-0.80963	-3.6289
SLC7A11	1.08513e-06	-3.14735		7.4587	7.306	7.2382	7.3743	4.2056	3.8797	4.0973	4.6052
C1QTNF1-AS1	5.97957e-05	-3.11673		-0.94219	0.40314	0.048385	-0.085096	-3.1367	-3.4308	-3.5173	-2.9579
ZDHHC11	0.00684636	-3.09302		-0.94219	0.81818	0.048385	1.2368	-3.4411	-3.638	-3.0931	-1.0387
MYCT1	0.00516342	-3.0756		0.64277	1.9881	1.3703	0.9149	-0.88181	-1.7374	-3.7284	-1.0387
WISP1	2.1102e-05	-3.06927		5.1239	4.8405	5.1145	5.0848	2.4401	1.9728	2.1904	1.2833
FOXL2	0.00387433	-3.05441		2.9647	2.6255	3.6922	3.0848	1.4401	-1.0272	0.77534	-1.0387
C11orf71	0.00436504	-3.02103		2.0578	2.5186	2.6333	2.3743	-0.88181	-2.355	0.77534	-0.038664
TCEB3-AS1	0.00703201	-3.01976		0.64277	0.81818	1.3703	0.49987	-0.88181	-1.0272	-3.0454	-3.7935
KIF26B	0.000375416	-3.01356		2.9647	3.462	2.9553	2.4999	0.11819	-1.0272	0.77534	-0.038664
COLEC12	0.00101252	-3.00025		0.64277	1.4031	0.63335	0.49987	-0.88181	-2.3395	-2.6096	-2.991
TMEM119	0.00531275	-2.97616		1.8652	0.40314	0.63335	1.2368	-3.384	-1.0272	-0.80963	-2.5453
TGFBR3	4.27299e-05	-2.9636		5.3797	4.9267	5.1777	5.3579	1.7032	1.9728	2.8908	2.4208
GMFG	0.00135312	-2.95573		3.5814	3.4031	3.6922	3.5588	-0.88181	1.5577	0.77534	0.96134
ANGPTL1	0.000199153	-2.9458		3.7017	3.5186	3.1358	3.6698	1.1182	-0.027235	1.1904	-0.038664
ECM2	0.00678845	-2.93757		-0.94219	0.81818	-0.95161	1.4999	-2.0358	-2.9196	-2.5608	-3.8098
MAP3K8	0.00397443	-2.90218		1.0578	2.1401	2.3703	1.7223	-0.88181	-2.5881	0.19037	-1.0387
CYSLTR1	0.00497645	-2.88975		0.64277	-0.18182	0.048385	0.49987	-0.88181	-3.937	-3.02	-2.711
CA13	0.00467639	-2.88527		1.0578	0.81818	1.3703	0.49987	-3.4956	-1.0272	-0.80963	-2.4625
DNASE1L2	0.000840394	-2.87899		-0.94219	-0.18182	0.048385	-1.0851	-3.1777	-2.6698	-3.3771	-4.4521
TROAP	0.000298645	-2.87569		-0.94219	-0.18182	0.048385	0.49987	-2.633	-2.9378	-2.7924	-3.7153
TNFSF18	0.00388893	-2.86339		-2.3818	-0.18182	0.048385	-0.085096	-3.5259	-2.8793	-3.5692	-4.0795
SLC9A9	0.000274492	-2.84863		1.3797	1.4031	1.8557	1.4999	-2.3806	-1.0272	-0.80963	-1.0387
PSMB8-AS1	0.00375321	-2.83314		0.057811	0.81818	0.63335	-0.085096	-0.88181	-3.1061	-3.5087	-2.4117
C15orf48	4.7443e-07	-2.81365		6.9587	7.314	7.1199	7.1581	4.61	4.2582	4.1446	4.2833
C15orf65	0.00982551	-2.81011		-0.94219	0.40314	0.63335	-0.085096	-3.6658	-3.4069	-0.80963	-3.3489
ZBED5-AS1	0.00137314	-2.78683		3.3797	3.462	2.8557	3.4999	1.9255	-0.027235	0.19037	-0.038664
SOD2	5.70447e-07	-2.76765		6.1453	6.5596	6.1673	6.3158	3.3661	3.6166	3.7139	3.4208
ALDH8A1	0.0019658	-2.76352		-2.0425	-1.1818	0.048385	-0.085096	-3.7954	-3.1358	-3.9818	-3.4021
AGAP9	0.006149	-2.74764		1.8652	1.9881	2.3703	1.2368	0.11819	-0.027235	-2.5824	-1.0387
EVI2A	7.53052e-05	-2.74078		3.5814	4.1757	3.8033	3.7223	1.7032	0.55773	0.77534	1.2833
KCNJ2	1.18813e-05	-2.73084		4.3797	4.0661	3.7488	4.2003	1.7032	1.2947	1.5123	0.96134
ATP1B2	0.00634774	-2.72499		0.057811	-0.18182	1.3703	0.49987	-2.444	-3.7773	-1.0772	-1.8553
PHLDB2	1.01854e-05	-2.71768		7.2377	7.0896	7.2382	7.3947	4.8995	4.7541	4.0483	4.3876
FGL2	0.00376332	-2.7148		3.2277	2.6255	2.9553	2.6153	-0.88181	1.2947	-0.80963	0.96134
CALB2	0.00251545	-2.70858		3.4501	3.3417	3.6922	3.4999	1.1182	1.2947	-0.80963	1.5463
FAM43A	6.78624e-06	-2.70837		6.9647	7.0566	7.3476	7.2943	4.5444	4.8797	4.2348	4.1708
CCL20	0.00918104	-2.69361		-0.94219	0.40314	-0.95161	1.2368	-3.7004	-2.1013	-3.408	-1.8186
LOC102724699	0.00978656	-2.6872		1.3797	0.40314	-0.95161	0.49987	-3.6674	-2.4232	-2.2884	-1.0387
EPHA5	0.00170749	-2.67657		2.9647	3.5186	3.1358	3.2368	-0.88181	0.97277	0.77534	1.2833
CCDC68	1.69659e-05	-2.66767		2.6428	2.6255	2.8557	3.3743	0.11819	0.55773	0.19037	-0.038664
KIAA1324	0.00012914	-2.66369		4.4841	3.7251	3.8557	4.0024	1.1182	1.5577	0.77534	1.9613
LINC01094	0.00851911	-2.6296		2.6428	2.5186	3.2183	2.3743	-1.7958	0.55773	0.19037	1.2833
LOC344887	0.00164487	-2.6292		0.057811	-1.1818	-0.95161	-1.0851	-3.9141	-2.2482	-3.7326	-3.7826
SNORD114-20	0.000799112	-2.6246		-0.94219	-1.1818	-1.9017	-1.0851	-3.5412	-3.896	-3.2518	-4.9202
SLC37A2	0.00517924	-2.62111		3.9158	3.9475	4.0484	3.7223	2.4401	0.55773	2.1904	-0.038664
RGS2	0.000176912	-2.61828		4.5814	4.7251	4.0026	4.7729	2.5776	1.2947	1.7753	1.9613
CPZ	0.000306953	-2.5916		0.057811	-0.18182	-0.95161	-0.085096	-2.1222	-3.0966	-3.3515	-2.9568
PRG2	0.00427776	-2.55453		-0.94219	-1.1818	-0.95161	-0.085096	-3.0973	-4.5102	-3.7205	-2.0508
ELANE	0.00495992	-2.54377		-0.94219	-1.1818	-0.95161	0.49987	-4.2928	-2.7692	-3.4524	-2.2364
CARD16	4.51344e-08	-2.53437		6.0912	5.9267	5.7899	5.8456	3.4401	3.4322	3.3603	3.2833
ZNF781	0.0062611	-2.53432		-0.94219	0.40314	0.63335	0.49987	-2.3059	-3.3258	-2.8727	-1.0387
ACSL5	0.00384766	-2.53426		0.057811	2.2776	1.3703	1.2368	-0.88181	-1.0272	-2.2468	-1.0387
COL14A1	0.00717955	-2.53407		-0.94219	-1.1818	0.048385	1.4999	-2.269	-2.8427	-3.0797	-2.5206
CMC4	0.00162195	-2.52671		3.6428	3.2776	3.1358	3.6153	0.11819	1.9728	0.19037	1.2833
SLC25A35	0.00982718	-2.5056		0.057811	-2.5072	-0.95161	-0.085096	-3.1214	-2.794	-4.3047	-3.2884
SLITRK6	0.00158298	-2.49679		-0.94219	-1.1818	-0.95161	0.49987	-2.8352	-3.7128	-3.3806	-2.6343
WFDC3	0.00239953	-2.48056		1.8652	2.2776	3.3703	2.2368	0.11819	-1.0272	0.77534	-0.038664
CLDN11	3.5503e-08	-2.47162		7.6981	7.6028	7.4955	7.4886	5.2267	5.0172	5.0233	5.1313
NPPA-AS1	0.00750534	-2.45533		-0.94219	0.40314	0.048385	0.49987	-0.88181	-2.8578	-3.1156	-2.9569
P2RX6	0.00105959	-2.45154		0.057811	-1.1818	0.63335	-0.085096	-2.9911	-2.5803	-2.6522	-2.1583
TPBG	1.41473e-05	-2.44423		6.3339	6.6885	6.2481	6.4463	4.1182	3.4963	4.2348	4.0906
STARD5	0.000863808	-2.42785		4.7302	4.2105	4.4059	4.2368	1.1182	2.5577	2.6498	1.5463
PTX3	0.000622453	-2.42365		5.1871	5.4181	5.0928	5.4068	3.6418	3.2947	2.1904	2.2833
HSD17B8	0.00689331	-2.41997		1.0578	-0.18182	1.3703	0.49987	-2.1909	-1.0272	-0.80963	-2.906
PPFIA2	0.00129054	-2.41377		0.057811	-1.1818	0.048385	0.49987	-2.3331	-3.2285	-2.2995	-2.3697
TESK2	0.00576305	-2.41096		1.0578	1.6255	1.0484	1.7223	-0.88181	-1.0272	0.19037	-2.4712
GFPT2	0.00203913	-2.40458		1.8652	1.9881	2.5078	2.4999	-0.88181	0.97277	-0.80963	-0.038664
TMPO-AS1	0.0097709	-2.39697		-1.6683	-0.18182	0.048385	-0.085096	-2.926	-3.5623	-3.5565	-1.4299
KLHL4	0.00107802	-2.39663		3.0578	2.2776	2.0484	2.6153	0.70315	0.55773	-0.80963	-0.038664
CXCL8	0.00266122	-2.39506		2.2277	2.7251	2.2183	1.2368	0.11819	-1.0272	-0.80963	0.5463
ATP2B1	3.13884e-07	-2.39365		7.922	8.0203	7.7763	7.9373	5.2881	5.687	5.5302	5.576
DDIT4	8.93524e-06	-2.3907		6.7443	6.719	6.4662	6.6014	4.1182	4.3651	4.6166	3.8682
IFIT2	2.21637e-05	-2.3902		5.2866	4.9881	5.3522	4.5873	2.5776	2.8797	2.7753	2.4208
ZFPM2-AS1	0.00300833	-2.38871		0.057811	0.81818	0.63335	0.9149	-2.1549	-1.0272	-2.9098	-1.0387
STON2	0.00116181	-2.36431		-0.94219	0.40314	0.048385	-1.0851	-2.6446	-3.213	-2.3492	-2.8262
GDF15	8.79552e-08	-2.3571		9.9915	9.8033	9.8939	9.8872	7.3374	7.6417	7.5741	7.5943
MSC	0.00318008	-2.33723		2.8652	1.8182	2.5078	2.7223	0.11819	1.2947	-0.80963	-0.038664
LOC100288798	0.000819788	-2.32769		2.0578	0.40314	1.8557	1.2368	-0.88181	-1.0272	-0.80963	-1.0387
IGFBP1	0.0049572	-2.3056		0.057811	-0.18182	-0.95161	-0.085096	-3.7713	-1.406	-2.584	-2.6218
LINC00662	0.00290024	-2.29306		0.64277	0.40314	0.63335	0.49987	-0.88181	-1.0272	-2.2866	-2.7975
C2orf66	0.00178305	-2.27842		-0.94219	-1.1818	0.048385	-1.0851	-3.2235	-2.1467	-3.626	-3.2782
GYPE	0.000514913	-2.27725		-0.94219	-0.18182	-0.95161	-1.0851	-3.246	-2.3384	-3.6111	-3.0742
BCL2L12	3.30139e-05	-2.27405		4.3432	4.1401	4.6922	4.5296	2.4401	2.4322	1.7753	1.9613
PDCD4-AS1	0.00332089	-2.27209		2.0578	1.4031	1.3703	2.0848	-0.88181	-1.0272	0.77534	-1.0387
MCTP1	0.00607585	-2.25376		4.1453	3.1401	4.1777	3.4385	2.1182	1.2947	0.19037	2.2833
SEPSECS	0.00811218	-2.23809		2.2277	1.8182	2.7488	1.7223	0.11819	-1.0272	-0.80963	1.2833
RNF144B	1.35114e-05	-2.22585		3.9158	4.2105	3.8557	3.6153	1.4401	1.9728	1.5123	1.7687
CASP1	0.000379577	-2.2224		5.1663	5.1036	4.8813	5.1047	3.4401	2.8797	1.9977	3.0488
EPSTI1	0.00233153	-2.22193		4.3057	3.7724	3.7488	3.6698	2.1182	2.4322	1.5123	0.5463
SNAI1	0.00328676	-2.22051		1.6428	1.8182	1.0484	2.6153	0.11819	-1.0272	0.19037	-1.0387
BMP2	0.00147269	-2.21583		2.8652	3.4031	2.9553	3.3743	1.7032	1.2947	0.77534	-0.038664
CYP4V2	0.00018193	-2.21132		3.7582	3.4031	2.7488	3.0848	1.1182	0.55773	1.1904	1.2833
FLRT3	0.00195166	-2.20663		3.9158	3.8626	4.0026	4.0024	2.4401	1.7801	2.1904	0.5463
AKR1C1	1.15395e-05	-2.20145		4.2673	3.9475	4.3338	4.0848	2.1182	1.5577	2.1904	1.9613
ATE1-AS1	0.00190676	-2.20021		1.6428	2.5186	2.5078	2.3743	0.11819	-0.027235	-0.80963	0.96134
C9orf153	0.00225952	-2.19843		-0.94219	-1.1818	-0.95161	-2.2535	-2.8963	-4.173	-3.1651	-3.8884
LINC01023	0.00897673	-2.19826		1.0578	0.40314	0.048385	-0.085096	-0.88181	-1.0272	-2.9184	-2.5414
OPN3	0.000233038	-2.19283		5.6725	5.4764	5.6777	5.2725	3.6418	2.8797	2.8908	3.9155
SCML1	0.00235511	-2.17522		4.2277	4.0276	3.6922	4.3072	2.5776	1.7801	0.77534	2.4208
TRIM58	1.25286e-05	-2.1717		6.2866	6.3728	6.3245	6.3495	3.8186	4.5875	4.2348	4.0057
CDC20	0.000489774	-2.16839		1.6428	2.1401	1.6334	1.4999	0.11819	-0.027235	-0.80963	-1.0387
CFL1P1	0.00159621	-2.16612		-0.94219	-0.18182	-0.95161	-0.085096	-2.1405	-3.5428	-2.2736	-2.8683
RARRES2	0.000420595	-2.16296		3.3057	3.4031	3.4407	3.4999	1.1182	2.1427	0.77534	0.96134
ATP6AP1L	0.000595876	-2.14002		2.6428	2.8182	3.2183	2.6153	0.11819	0.55773	1.5123	0.5463
HTATIP2	9.01499e-05	-2.13158		4.9405	4.5461	4.7763	4.7729	2.1182	2.9728	2.9977	2.4208
ACOT13	0.00124414	-2.12617		5.2673	5.122	5.1981	5.4068	3.7032	2.8797	2.1904	3.7162
IL4I1	0.00324627	-2.11571		1.8652	2.1401	1.3703	1.9149	-0.88181	-1.0272	0.77534	-0.038664
KIAA1217	0.000784233	-2.1144		3.3797	3.9881	3.9553	3.8691	1.1182	2.2947	1.1904	2.1313
RTKN2	0.00437704	-2.11116		3.0578	3.4031	3.2183	2.7223	1.4401	0.55773	1.9977	-0.038664
LINC00520	0.00215838	-2.09396		3.3057	3.5731	4.2578	4.0442	0.70315	2.1427	2.1904	1.7687
CLDN14	0.000602578	-2.09201		0.64277	1.1401	1.0484	0.49987	-0.88181	-1.0272	-2.0892	-1.0387
C1RL	0.000177682	-2.08747		4.5497	4.4031	4.1358	4.3743	2.7032	2.6732	1.7753	1.9613
TAPBPL	0.000960721	-2.0853		4.3057	3.8626	3.5719	3.7729	1.4401	2.6732	1.7753	1.2833
ZNF546	0.00110462	-2.07771		1.3797	1.6255	0.63335	1.9149	-0.88181	-0.027235	-0.80963	-1.0387
NPC1	0.00226292	-2.07298		4.0578	4.31	4.0484	4.1628	2.7032	0.97277	2.6498	1.9613
LOC728392	0.000710107	-2.0634		5.2673	5.31	5.1777	5.0024	3.0251	2.7801	2.6498	4.0488
LOC102724927	0.000241969	-2.06085		4.4501	4.7489	4.5719	4.6153	2.7032	2.7801	2.8908	1.7687
EFHC1	0.00554216	-2.06059		4.3797	3.9056	4.0484	4.2725	0.70315	2.4322	2.3603	2.8682
PDE5A	1.19606e-07	-2.05615		6.7089	6.6191	6.6408	6.6291	4.4401	4.6166	4.5479	4.7687
CEBPD	3.41623e-08	-2.03945		7.7408	7.8977	7.7695	7.8486	5.8186	5.7277	5.8769	5.6756
FGF7	0.00468392	-2.0359		2.6428	2.2776	3.0484	3.0024	0.11819	0.55773	0.19037	1.9613
HEG1	1.81302e-07	-2.0283		9.679	9.7122	9.5611	9.5157	7.61	7.569	7.443	7.7328
VASN	7.02092e-07	-2.0275		6.9282	6.9781	6.6557	6.7604	4.7329	4.6732	4.8908	4.9155
BTN3A1	0.00561184	-2.02669		3.9158	3.8626	3.9553	3.9149	0.70315	2.7801	1.5123	2.5463
FOXQ1	0.000144526	-2.02395		4.8907	4.2445	4.0026	4.4999	2.4401	2.1427	2.1904	2.7687
SASS6	0.000875778	-2.01833		3.3057	3.7251	2.9553	2.8218	1.7032	0.55773	1.5123	0.96134
PTGR1	1.51813e-05	-2.01575		6.7789	6.7955	6.6408	6.3158	4.6417	4.3303	4.8908	4.6052
GJA1	1.92908e-06	-2.0157		7.0967	7.0227	7.1091	6.9261	5.0489	5.2765	4.9977	4.7687
SDSL	0.00407885	-2.01298		2.0578	1.9881	2.7488	1.4999	0.11819	0.97277	-0.80963	-0.038664
ELFN2	1.55818e-05	-2.01102		4.1453	4.2105	4.2578	4.1244	2.1182	2.2947	2.5123	1.7687
RIN1	0.000276026	-2.00523		5.2076	5.1757	5.3703	4.7478	3.6418	2.5577	2.9977	3.2833
ADGRL4	0.000681035	-1.99007		5.3977	5.008	5.1358	5.1047	3.8731	2.8797	2.5123	3.4208
STK38L	0.00370021	-1.98708		2.6428	3.6255	2.9553	2.7223	1.7032	0.55773	0.19037	1.5463
MILR1	0.00823114	-1.98565		1.0578	1.4031	1.0484	0.49987	0.11819	-2.2033	-0.80963	-1.0387
BACH1	0.000131377	-1.98408		6.2377	5.9371	5.9432	5.9373	3.762	4.6166	3.6498	4.0906
KCNE4	8.24506e-05	-1.98333		6.1558	5.8626	5.9909	5.6291	3.9255	3.8797	3.5123	4.3876
BST1	2.96237e-05	-1.97812		4.3057	3.9475	4.4059	4.0848	2.5776	1.9728	1.9977	2.2833
MAPK6	2.16207e-06	-1.974		6.5735	6.5995	6.6704	6.4227	4.5105	4.8554	4.6166	4.3876
PAPLN	0.00163575	-1.97049		2.7582	2.8182	2.2183	1.9149	1.1182	-0.027235	0.77534	-0.038664
AARS	0.000110148	-1.96145		5.7993	5.9267	5.6631	5.8922	3.7032	4.3303	4.0483	3.3537
MARCKS	6.34576e-10	-1.95932		8.6447	8.6495	8.6668	8.6831	6.7181	6.6801	6.7678	6.6408
BTN3A2	0.00223369	-1.95585		4.1871	3.9881	4.6333	4.0024	2.5776	2.6732	1.1904	2.5463
EXOC3-AS1	0.0021423	-1.95475		2.0578	1.8182	2.6333	1.7223	0.11819	0.55773	-0.80963	0.5463
MBNL2	0.000612301	-1.94893		5.2476	5.8405	5.6922	5.4541	2.9255	3.6166	4.2348	3.6618
LACC1	6.04938e-05	-1.94718		4.5172	4.9475	4.6922	4.981	3.2881	2.7801	2.5123	2.7687
LUM	5.92361e-06	-1.93798		5.9647	5.7955	5.5719	5.9702	4.1182	3.6732	3.8908	3.8682
SEMA3A	1.53862e-05	-1.93767		6.2177	6.5047	6.3338	6.4771	4.6728	4.1427	4.2778	4.6893
SLC6A6	1.09953e-06	-1.93537		6.0912	5.9881	6.1252	5.8338	4.2475	4.1427	3.9453	3.9613
ROR1	2.48406e-05	-1.93237		5.7017	5.2105	5.3703	5.4068	3.8731	3.3651	3.4383	3.2833
LOC100506178	0.00197337	-1.93148		1.3797	0.81818	0.048385	1.7223	-0.88181	-1.0272	-0.80963	-1.0387
EVI5	1.19548e-05	-1.92943		8.3034	8.2254	8.0873	8.2323	6.536	6.1225	5.9717	6.5005
G6PD	0.000151772	-1.92917		5.9767	6.0756	5.9672	6.2812	3.5776	4.1822	4.1904	4.6338
EGFLAM	0.00247276	-1.92825		-0.94219	-1.1818	0.048385	-1.0851	-3.0316	-1.9999	-3.1736	-2.6686
TPCN1	7.10929e-05	-1.9251		4.2673	4.7251	4.0928	4.2725	2.4401	2.6732	1.9977	2.5463
MMD	0.00534206	-1.92496		2.9647	3.462	2.5078	2.9149	1.4401	1.9728	0.19037	0.5463
PHF7	0.00857185	-1.92493		2.5172	2.4031	1.3703	1.2368	0.11819	-1.0272	0.77534	-0.038664
TRIB1	0.0043913	-1.92387		3.6428	3.9056	4.1358	4.3072	2.4401	1.2947	1.5123	3.0488
ADM2	0.000684369	-1.92358		4.4154	4.1401	4.0928	4.2725	1.7032	2.2947	3.0973	2.1313
RRAD	0.00014181	-1.92222		4.7583	4.8843	5.2382	4.8456	3.1182	3.2207	3.2778	2.4208
IL1RAP	1.73324e-05	-1.92127		5.3057	5.4181	5.6631	5.2187	3.7032	3.3651	3.1904	3.6618
ALPK1	0.000337614	-1.91189		3.4501	3.5186	3.2183	3.0024	0.70315	1.5577	1.5123	1.7687
GATA6	0.00211698	-1.90952		4.1453	4.3728	3.4407	4.1628	2.4401	2.4322	1.1904	2.4208
FGD4	0.000728502	-1.90197		4.3057	4.4906	4.1777	4.0848	2.8186	1.9728	2.8908	1.7687
LOC100288152	0.000176035	-1.89914		2.6428	3.4031	3.0484	3.2368	1.1182	1.5577	0.77534	1.2833
GMPPB	0.00384843	-1.89425		2.7582	2.4031	3.1358	3.2368	1.4401	0.55773	0.19037	1.7687
KIAA1644	0.000146921	-1.89261		3.5172	3.4031	3.0484	3.2368	1.7032	1.7801	1.1904	0.96134
KLHL15	0.00618039	-1.88696		1.6428	1.4031	2.5078	2.2368	-0.88181	-0.027235	0.19037	0.96134
ADM5	0.00838969	-1.88382		-0.94219	-2.4041	-0.95161	-1.0851	-2.8075	-3.3004	-2.6598	-4.1506
PSMB9	0.000336841	-1.87984		1.8652	2.4031	2.6333	2.6153	0.70315	0.55773	0.77534	-0.038664
MAP2	0.00228294	-1.87635		4.4841	3.9881	4.2578	3.6698	2.2881	2.6732	2.6498	1.2833
GNG11	2.56873e-05	-1.87305		6.716	6.5255	6.8033	6.8338	4.7329	4.8057	4.5827	5.2651
SMAD3	4.96921e-07	-1.87305		7.6503	7.6479	7.6777	7.7446	5.9384	5.8797	5.8342	5.576
APOL6	5.50096e-06	-1.86942		5.9033	5.4475	5.6631	5.9483	3.762	3.927	3.8342	3.9613
KLF3-AS1	0.00922706	-1.8693		-0.94219	-2.8117	-0.95161	-1.0851	-3.0592	-3.5433	-2.9267	-3.7386
OMA1	0.0015843	-1.86115		3.5172	4.1036	4.1777	3.7729	1.9255	1.2947	2.7753	2.1313
RGL1	0.000225027	-1.85878		5.2476	5.2105	5.3522	5.3906	2.8186	3.3651	3.7139	3.8682
ARRDC3	1.5447e-05	-1.85732		6.8457	6.9423	6.9187	7.039	5.1182	5.4322	5.0233	4.7427
FGGY	0.000853243	-1.85706		2.2277	2.9881	2.2183	2.2368	0.11819	0.97277	0.19037	0.96134
HES1	0.00114131	-1.85098		3.0578	2.9881	3.4407	2.9149	1.7032	0.97277	1.7753	0.5463
KRT19	1.57732e-05	-1.8503		5.1663	5.1401	5.4578	5.3743	3.3661	3.7276	3.5123	3.1313
DDIAS	0.00275601	-1.83903		-0.94219	-1.1818	-0.95161	-1.0851	-3.7765	-2.6394	-2.0104	-3.0905
SLC1A4	0.00209126	-1.83896		3.7582	3.7251	3.6333	3.5588	2.1182	2.1427	0.77534	2.2833
TRPC4	1.48147e-05	-1.83788		2.0578	1.9881	2.0484	1.4999	0.11819	-0.027235	0.19037	-0.038664
CSF1	0.000213819	-1.83295		3.8127	3.6762	3.6922	3.4999	1.9255	1.7801	2.3603	1.2833
IFT172	0.00725904	-1.83218		2.2277	1.9881	1.8557	2.4999	-0.88181	0.97277	0.19037	0.96134
PCBP2-OT1	0.00259188	-1.82771		1.3797	1.4031	1.0484	1.7223	0.11819	-1.0272	0.19037	-1.0387
PSG2	0.00137255	-1.8264		3.2277	3.7724	2.9553	3.8218	1.7032	1.2947	1.1904	2.2833
SLC6A9	0.00244085	-1.82342		3.4501	3.3417	2.5078	3.2368	1.1182	0.97277	2.1904	0.96134
TPST1	0.000184406	-1.8212		4.2277	4.2105	4.1358	4.4385	2.8186	2.7801	1.9977	2.1313
NOP10	1.72628e-07	-1.81882		6.4672	6.5047	6.4746	6.3661	4.7906	4.4963	4.6166	4.6338
ZNF608	7.38621e-05	-1.81247		4.7302	5.047	5.1358	4.9593	3.5776	3.2207	2.7753	3.0488
SLC7A7	0.00715289	-1.80535		3.3057	2.9056	3.0484	3.3743	0.11819	1.5577	2.1904	1.5463
TALDO1	0.000126705	-1.80423		5.6124	6.1128	6.2963	6.1437	4.2881	4.3651	4.4758	3.8193
BMP4	0.000491514	-1.80105		5.4154	5.7955	5.2578	5.6291	4.2475	3.7801	3.0973	3.7687
TNFRSF11B	1.11695e-05	-1.79805		5.8127	6.0943	5.931	6.1723	4.2475	3.927	4.1904	4.4532
TFPI	1.96335e-07	-1.79415		7.5457	7.713	7.4278	7.5479	5.7906	5.741	5.6822	5.844
STXBP5-AS1	0.000239643	-1.78815		3.8652	4.0276	3.9553	4.0024	2.8186	2.1427	1.7753	1.9613
AQP3	0.00895898	-1.78525		1.8652	1.1401	1.0484	0.9149	0.70315	-1.0272	-0.80963	-1.0387
UAP1	1.04974e-05	-1.78462		6.7373	6.6126	6.5719	6.4385	4.4757	4.9035	5.0233	4.8193
LPXN	2.70691e-05	-1.7822		5.7721	6.0276	5.6483	5.8691	3.8731	4.0602	3.8342	4.4208
NGF	0.000114143	-1.78035		4.1871	4.1036	4.1358	4.2368	2.9255	1.9728	2.3603	2.2833
C5orf24	6.59491e-07	-1.77455		5.9405	6.1401	6.2382	6.2547	4.3276	4.4646	4.3998	4.2833
OBFC1	8.67911e-05	-1.7743		3.9647	3.9056	3.6333	3.7729	2.1182	1.7801	2.5123	1.7687
GNPNAT1	2.00208e-05	-1.7729		4.4841	4.5995	4.8557	4.7976	3.2057	2.6732	2.9977	2.7687
CREG1	0.00727464	-1.76517		3.3797	3.6255	3.2963	3.4385	1.9255	1.5577	2.6498	0.5463
LINC00842	0.00589814	-1.76415		4.0578	3.6762	4.1358	3.2368	2.1182	1.7801	1.1904	2.9613
PEX2	0.00190873	-1.7639		3.5814	3.6255	4.1358	3.6698	2.1182	1.2947	1.7753	2.7687
GPAT3	0.00466767	-1.75016		3.4501	3.1401	3.8557	3.3072	0.70315	1.5577	2.3603	2.1313
B3GALT4	0.00299266	-1.74882		1.3797	1.9881	0.63335	1.2368	-0.88181	-0.027235	-0.80963	-0.038664
ATF3	0.000895612	-1.7477		4.5172	4.0276	3.6922	3.5588	2.7032	2.1427	2.1904	1.7687
LRRK2	8.97316e-05	-1.74762		3.2277	2.9881	2.7488	3.4385	1.1182	1.5577	1.1904	1.5463
DEPDC1	0.00419729	-1.74721		1.6428	1.4031	1.8557	1.9149	0.11819	-1.0272	0.77534	-0.038664
INSIG1	1.37615e-06	-1.73348		7.3199	7.2062	7.0928	7.2187	5.422	5.3303	5.6982	5.4532
E2F7	8.36842e-07	-1.72815		7.9915	7.9319	8.0873	8.0798	6.1294	6.2674	6.2884	6.4927
CLEC2B	0.000937414	-1.7257		4.6124	4.31	4.6333	4.3743	3.2881	2.7801	1.9977	2.9613
GOLGA5	2.04912e-05	-1.72137		5.1663	5.1757	5.2183	5.3906	3.2881	3.7801	3.7139	3.2833
CA12	2.57601e-05	-1.7184		6.1663	6.2776	6.4321	6.2899	4.9255	4.6452	4.4383	4.2833
SLFN5	2.06726e-05	-1.71825		6.4924	6.085	6.1252	6.2368	4.4401	4.2947	4.5123	4.8193
ZNF561-AS1	0.0031055	-1.71228		3.7017	4.1757	4.1358	4.3412	2.8186	2.1427	2.9977	1.5463
ARMC9	4.38452e-06	-1.71183		6.7857	6.743	6.7831	6.8278	5.1182	5.0602	5.3197	4.7942
FIBIN	0.000656751	-1.70971		3.1453	2.1401	3.2963	2.8218	1.1182	0.97277	1.1904	1.2833
SEMA5A	1.23956e-06	-1.70645		8.1637	8.008	8.0735	8.0416	6.2981	6.6094	6.2884	6.2651
NUDT12	0.00102083	-1.7054		2.5172	3.1401	3.2183	3.0024	1.4401	1.5577	1.5123	0.5463
ANPEP	6.06194e-06	-1.70365		5.7017	5.9267	5.9672	5.5731	4.2475	3.927	4.0483	4.1313
NQO1	1.21097e-05	-1.7008		6.4924	6.5664	6.7208	6.7667	4.9762	4.6166	5.1446	5.0057
CADM1	2.94738e-06	-1.7003		9.0222	8.9628	8.867	8.9579	7.1406	7.3435	7.4758	7.0488
HLX	0.000513367	-1.69595		5.1022	5.1932	4.8298	5.0442	3.6418	3.6732	2.6498	3.4208
RPL22L1	7.77788e-05	-1.69498		5.3432	5.6126	5.4407	5.5873	3.9255	3.7801	4.1446	3.3537
LOC100130872	0.00319336	-1.69369		2.8652	2.6255	3.2963	1.7223	0.70315	1.2947	0.77534	0.96134
S1PR3	0.00387012	-1.69222		3.3057	3.9056	4.0928	4.1628	1.7032	1.5577	2.7753	2.6618
DNHD1	0.00373071	-1.69166		2.6428	2.7251	2.0484	2.4999	1.1182	-0.027235	1.5123	0.5463
APBB3	6.58339e-05	-1.68212		3.1453	2.7251	2.9553	3.3743	1.1182	1.5577	1.5123	1.2833
SLC46A3	0.00200763	-1.68145		3.2277	2.8182	2.8557	2.8218	0.70315	1.9728	0.77534	1.5463
PORCN	7.00925e-05	-1.67823		5.1871	4.6511	5.1145	5.2725	3.3661	3.1427	3.6498	3.3537
TGIF1	0.00188206	-1.66124		2.8652	3.0661	3.2963	3.3743	2.1182	1.7801	0.77534	1.2833
TMX1	5.45044e-05	-1.66065		6.0578	6.122	6.0818	6.2636	4.8731	4.1427	4.5479	4.3189
C10orf54	3.56324e-05	-1.65083		3.8652	3.7724	3.8557	3.8218	2.4401	2.1427	2.3603	1.7687
BRCA1	0.00185495	-1.65025		2.7582	2.1401	3.0484	2.2368	0.70315	1.5577	0.77534	0.5463
TNFAIP2	2.90359e-05	-1.646		5.597	5.737	6.0026	5.5443	3.8731	3.9728	4.0973	4.3537
MCEE	0.000146744	-1.64348		1.8652	1.8182	2.2183	2.0848	0.70315	0.55773	0.19037	-0.038664
NRP2	0.000160324	-1.63162		5.4672	5.6637	5.3522	5.9702	3.762	4.2582	4.1904	3.7162
G0S2	0.00149301	-1.62595		4.8652	5.122	5.0708	5.1437	3.2881	2.6732	3.7753	3.9613
PCK2	0.000862934	-1.6256		4.3057	4.5995	3.9064	3.5588	2.7032	2.6732	2.3603	2.1313
MCM7	1.5141e-05	-1.62287		4.0578	4.1036	4.2183	4.5588	2.7032	2.4322	2.6498	2.6618
ME3	0.000634824	-1.62203		3.5172	3.9056	3.3703	3.8218	1.9255	2.1427	1.5123	2.5463
ADAMTS15	9.90178e-05	-1.62035		6.4328	6.0178	6.1464	6.0545	4.9511	4.5875	4.2778	4.3537
VGLL3	3.69947e-05	-1.61915		6.4415	6.3573	6.2868	6.0748	4.5776	4.7007	4.3998	5.0057
SDC4	3.01689e-07	-1.6153		7.878	7.8322	7.8066	7.8067	6.3566	6.2112	6.2457	6.0488
ACAD10	0.000113476	-1.61442		3.4501	3.8182	3.6922	3.8691	2.1182	1.7801	2.5123	1.9613
MKNK2	0.000225968	-1.60955		6.8587	6.4031	6.7208	6.7093	5.0489	4.6732	5.5479	4.9837
DPY19L3	0.000844596	-1.60618		4.2673	4.0661	3.8557	3.7223	1.9255	2.1427	2.9977	2.4208
C7orf13	0.00175096	-1.60259		1.6428	2.1401	2.2183	1.2368	0.11819	-0.027235	0.77534	-0.038664
ZNF528-AS1	0.00165732	-1.60158		4.7017	4.6762	4.6922	4.4695	3.762	2.8797	2.3603	3.1313
LHFPL2	3.61323e-06	-1.5961		7.4883	7.4218	7.5201	7.3537	6.013	5.741	5.9977	5.6478
ATP7A	0.000949643	-1.5885		4.1871	4.462	4.603	3.9593	2.1182	2.7801	3.1904	2.7687
SPTLC3	0.000905374	-1.58786		3.2277	2.6255	3.2183	2.8218	1.4401	1.5577	0.77534	1.7687
HHLA3	8.97574e-05	-1.58785		4.2277	3.9881	3.9553	3.6153	2.1182	2.6732	2.3603	2.2833
IL6R	1.00003e-05	-1.58718		5.5172	5.784	5.6777	5.5296	3.8186	4.2947	3.9977	4.0488
TLR6	0.00341933	-1.58655		3.9158	4.2776	4.2578	4.4999	3.4401	2.1427	2.8908	2.1313
FAM13A	1.13202e-06	-1.5863		6.6277	6.6885	6.5322	6.537	5.0251	5.2016	4.9453	4.8682
HIST1H1E	0.00966855	-1.58627		2.0578	2.6255	2.0484	2.4999	0.11819	1.2947	1.5123	-0.038664
AK4	3.64326e-07	1.5893		5.0351	4.9267	4.931	4.8691	6.536	6.3822	6.5391	6.6618
C11orf80	0.00749578	1.59068		0.64277	0.40314	-0.95161	0.49987	1.9255	1.9728	1.7753	1.2833
CCSAP	0.000890665	1.59973		2.9647	2.7251	3.0484	2.2368	3.9762	4.4322	4.8342	4.1313
BDNF	1.1056e-05	1.60492		5.0802	5.0661	4.7208	4.6963	6.5611	6.3303	6.5912	6.5005
OXTR	0.00053529	1.6069		4.4154	3.6255	4.4407	3.9149	6.084	5.4806	5.6982	5.5613
ARHGAP29	2.33012e-06	1.61358		5.7583	5.4906	5.6333	5.7478	7.1897	7.4766	7.2183	7.1997
ZNF558	0.00526281	1.62507		0.057811	0.40314	0.63335	-0.085096	2.5776	0.97277	2.1904	1.7687
SOGA3	0.000597219	1.63072		1.6428	2.2776	1.6334	2.3743	3.6418	4.0172	3.4383	3.3537
FZD4	0.000581643	1.63318		2.2277	2.4031	1.3703	1.9149	3.762	3.7801	3.3603	3.5463
PPFIA4	7.76182e-05	1.6332		2.2277	1.6255	1.6334	1.9149	3.7032	3.2947	3.5827	3.3537
FAM13C	0.00512089	1.64018		1.6428	1.8182	3.0484	1.7223	3.5776	3.2207	3.9453	4.0488
BHLHE41	0.000680319	1.6411		2.8652	2.7251	2.5078	3.5588	4.5105	4.2947	4.5479	4.8682
SAMD12	0.000975016	1.64407		2.8652	2.4031	2.6333	1.7223	4.3661	3.7801	4.0483	4.0057
NINL	0.00532047	1.64784		2.0578	1.9881	0.63335	0.9149	3.2057	2.6732	3.0973	3.2093
TMEM184B	0.00041711	1.65025		3.9647	3.462	3.6922	3.0024	5.3661	4.9951	5.3998	4.9613
LINC00565	0.00259805	1.65441		0.64277	-0.18182	1.0484	0.9149	2.5776	2.1427	1.7753	2.5463
DBNDD1	0.000755813	1.65805		1.0578	0.40314	1.3703	0.49987	2.4401	2.2947	2.3603	2.8682
KIRREL3	0.000191942	1.6598		3.3797	3.6762	3.2963	2.8218	4.9255	4.6732	5.1446	5.0699
DAAM2	1.31931e-05	1.66		2.0578	1.9881	2.3703	2.2368	3.9762	3.8797	3.8908	3.5463
VSTM4	0.00181006	1.66756		1.0578	1.4031	1.0484	0.49987	2.9255	1.9728	2.6498	3.1313
GPER1	0.00233353	1.66967		0.64277	0.81818	1.0484	0.49987	2.8186	2.4322	2.8908	1.5463
PFKFB4	0.000792278	1.67122		1.8652	2.8182	2.6333	3.0848	4.2056	4.4322	4.2778	4.1708
SLC35B4	0.000324441	1.67153		3.4501	3.9881	4.4407	4.0442	5.4757	5.9035	5.7295	5.5005
PCDH7	0.000254293	1.67175		2.2277	2.5186	2.6333	2.3743	4.5105	4.3651	3.6498	3.9155
ANKRD34A	0.00318514	1.67567		1.3797	0.40314	1.0484	0.9149	2.2881	2.8797	1.9977	3.2833
ANO10	0.000128867	1.68482		4.2673	5.0661	4.6922	4.4385	6.1843	6.5502	6.2884	6.1805
SYNGR2	6.53331e-07	1.68953		4.8392	4.7008	4.8033	4.5873	6.4128	6.5652	6.4095	6.3012
ATP10A	0.000460959	1.69113		2.3797	1.8182	2.0484	1.7223	3.2881	3.4322	4.1446	3.8682
SLC29A1	0.00396708	1.69235		3.2277	2.9881	3.4407	1.9149	4.4757	4.8554	4.1904	4.8193
ZNF618	0.005303	1.69502		2.2277	3.7724	3.2963	3.7729	5.1626	4.7541	5.2989	4.6338
GLO1	2.78825e-05	1.70215		3.7582	3.9056	4.2183	4.2725	5.626	5.8797	5.5654	5.8921
SV2A	0.000179667	1.70745		1.8652	1.9881	2.0484	2.3743	3.762	4.0172	3.2778	4.0488
ZBED4	0.0094277	1.7087		3.7582	2.1401	2.9553	1.7223	4.2056	4.4646	4.3197	4.4208
FBLIM1	0.000504454	1.70887		3.1453	3.4031	3.9064	4.1628	5.5105	5.5119	5.3401	5.0906
KRBA1	0.00507198	1.71284		0.057811	0.40314	1.8557	0.49987	2.4401	2.2947	2.5123	2.4208
PPM1F	1.96005e-05	1.71605		3.7582	3.8626	3.8033	4.3412	5.5611	5.6593	5.7753	5.6338
NEK7	8.05273e-06	1.72545		4.5172	4.3417	4.3703	4.1628	6.2981	5.8554	6.1677	5.9726
JAG2	0.00138293	1.72778		0.057811	0.40314	0.63335	0.49987	1.9255	2.1427	2.8908	1.5463
UNG	0.000296929	1.7327		2.5172	2.8182	2.9553	3.5588	4.4757	4.7277	4.8342	4.7427
TMEM54	0.00139361	1.73642		1.8652	1.6255	2.7488	2.7223	3.7032	4.1822	3.8908	4.1313
SHISA4	5.08401e-05	1.7392		3.4501	3.7724	3.2963	3.8218	5.4757	5.4963	5.3197	5.0057
SAMD10	0.000711377	1.74048		1.6428	2.2776	2.5078	2.8218	4.3276	4.0602	3.7753	4.0488
CYFIP2	0.000183049	1.75052		2.7582	2.8182	2.3703	1.9149	4.3661	4.1822	4.1446	4.1708
PDCL3	0.000573239	1.75125		2.0578	1.9881	1.0484	1.4999	3.7032	3.2207	3.1904	3.4849
MSRB3	5.51335e-06	1.7537		5.597	5.895	5.7208	6.0748	7.606	7.7041	7.5391	7.4532
PPAP2C	0.0083912	1.75451		-0.94219	1.1401	0.048385	0.49987	1.9255	2.2947	1.7753	1.7687
PDXP	0.00526437	1.76182		1.3797	2.9881	2.5078	1.7223	4.2475	3.5577	4.2348	3.6052
KIAA0100	2.60248e-05	1.7622		3.7582	3.8182	3.3703	4.0848	5.5276	5.4806	5.4383	5.6338
PACSIN3	0.00489407	1.77636		1.0578	1.6255	2.0484	0.49987	2.8186	3.1427	3.7139	2.6618
RNASET2	0.00042744	1.77763		2.3797	2.6255	2.2183	1.4999	4.0724	4.102	3.8908	3.7687
FAM89A	0.00218647	1.77923		0.64277	1.9881	1.3703	1.4999	3.5105	2.9728	2.6498	3.4849
ZNF341	0.000412653	1.77941		-0.94219	-0.18182	0.048385	-0.085096	1.4401	1.5577	1.1904	1.7687
TGFB2	7.76905e-05	1.7855		4.9158	4.2445	4.9064	4.6428	6.688	6.535	6.4288	6.1997
SEC24B	0.0039538	1.78658		2.0578	2.1401	1.8557	0.49987	3.2057	3.3651	3.5827	3.5463
TIMM17B	1.03872e-05	1.78715		2.9647	3.1401	2.9553	3.1628	4.8186	4.7007	5.1904	4.6618
ADAMTS7	0.0067884	1.79701		1.3797	-0.18182	0.048385	0.9149	2.2881	2.2947	2.9977	1.7687
DHX40	4.99603e-05	1.7977		3.7582	3.462	3.8033	4.1628	5.422	5.7672	5.4192	5.7687
TNC	0.00508237	1.79841		2.2277	1.8182	1.0484	0.49987	3.0251	2.8797	3.2778	3.6052
WNT5B	2.65934e-06	1.81063		6.069	5.9056	6.2183	6.0442	7.9793	7.6238	7.8873	7.9892
LOC100126784	5.59244e-05	1.81448		2.2277	1.6255	1.8557	1.7223	3.8731	3.3651	3.5827	3.8682
OCIAD2	0.000301682	1.81523		3.3057	2.6255	3.5078	3.4385	5.0008	4.9951	5.3998	4.7427
MRVI1	0.000170369	1.82023		3.9158	3.9881	3.1358	4.0442	5.4401	5.7007	5.6333	5.5907
SCARF2	0.000431581	1.82407		2.6428	2.4031	1.8557	1.9149	4.4757	3.6732	4.1446	3.8193
XPR1	3.48942e-05	1.82757		1.6428	1.1401	1.3703	1.7223	3.0251	3.2947	3.5123	3.3537
IL10RB	0.000206727	1.82773		3.2277	2.2776	2.5078	3.0024	4.5105	4.4646	4.7753	4.576
PRICKLE1	0.000759706	1.83933		2.6428	2.6255	2.7488	3.5588	4.4036	5.2396	4.8051	4.4849
DNMT1	0.000140386	1.84558		4.0578	3.9475	3.1358	3.6698	5.4757	5.4806	5.4942	5.7427
TMEM201	0.0057367	1.85989		0.057811	0.81818	-0.95161	0.49987	1.4401	2.2947	2.3603	1.7687
FHL2	2.14278e-06	1.87607		5.2476	4.8182	5.0484	5.2187	6.9061	6.8916	7.0669	6.9726
RIMS1	0.00590518	1.88306		0.64277	1.1401	0.048385	1.4999	2.8186	3.2207	1.7753	3.0488
CCDC81	0.002519	1.89444		1.6428	0.81818	2.0484	0.49987	3.4401	2.9728	2.8908	3.2833
MOGS	0.00292966	1.89492		3.5172	2.4031	3.0484	1.7223	4.61	4.5577	4.6498	4.4532
SPOCD1	0.000153992	1.90287		4.1871	5.047	4.5719	5.1437	6.536	6.7476	6.658	6.6196
SERGEF	0.000227964	1.90392		0.64277	0.40314	0.63335	0.49987	2.5776	1.7801	2.8908	2.5463
VTRNA1-3	0.000326385	1.90807		0.64277	-0.18182	0.048385	0.9149	2.1182	2.2947	2.3603	2.2833
PALMD	0.000188452	1.91087		1.8652	2.1401	1.3703	2.0848	3.5105	3.4963	4.0483	4.0488
SLC16A2	0.000210053	1.91312		2.0578	2.7251	2.9553	2.7223	4.3661	4.2207	4.6822	4.844
PPP1R14B	1.76495e-07	1.92078		4.3057	4.462	4.4059	4.2368	6.3661	6.3565	6.1904	6.1805
GALK1	0.00319661	1.9209		0.057811	1.4031	1.3703	1.7223	2.7032	2.9728	3.5123	3.0488
LYNX1	0.00115917	1.9217		2.5172	1.1401	1.8557	2.4999	3.9255	4.0602	3.9453	3.7687
ZFYVE9	1.51399e-05	1.9243		3.5814	2.9881	3.4407	3.4385	5.4036	5.0602	5.2778	5.4043
LRRC8E	0.0086078	1.93407		1.8652	1.1401	1.0484	-0.085096	3.3661	3.4322	2.7753	2.1313
SEC61A2	0.00328288	1.93691		0.64277	-0.18182	1.0484	-0.085096	1.4401	2.5577	2.5123	2.6618
LOC93622	0.00335404	1.93876		-0.94219	-0.18182	-0.95161	0.49987	1.4401	0.97277	1.9977	1.7687
IDH3A	0.000397774	1.94165		1.8652	2.4031	2.9553	2.9149	4.6417	4.2947	4.6498	4.3189
KIF3C	0.00425705	1.94421		1.0578	2.2776	0.63335	2.0848	3.2881	3.1427	3.4383	3.9613
GATSL2	4.65437e-05	1.94485		1.3797	1.4031	2.0484	1.4999	3.4401	3.6732	3.7139	3.2833
LOC100507002	0.00502169	1.948		-1.8494	-3.4907	-2.1007	-3.1085	-0.88181	-1.0272	-0.80963	-0.038664
TAGLN	6.66724e-08	1.94878		9.806	9.5714	9.7575	9.688	11.698	11.568	11.722	11.63
SLC8A3	0.00930192	1.95053		1.0578	-0.18182	-0.95161	-1.0851	1.4401	2.1427	1.5123	1.5463
SERPING1	3.06112e-05	1.9552		3.7017	3.8626	3.3703	3.3072	5.7031	5.7142	5.3802	5.2651
ARSJ	0.000193525	1.97378		4.012	3.5731	3.5719	4.4068	6.1406	5.927	5.4758	5.9155
LRFN4	0.000496373	1.9741		1.6428	1.8182	2.7488	2.0848	4.1182	3.6732	4.4383	3.9613
LOXL1	1.78198e-05	1.99115		2.8652	3.3417	2.8557	3.3072	5.308	4.9035	4.9717	5.1512
ITPR3	0.00224145	1.99555		3.2277	3.462	1.8557	2.2368	4.5105	4.7277	4.6822	4.844
BLID	0.00446034	1.99569		2.0578	0.81818	0.048385	0.49987	2.7032	3.0602	3.0973	2.5463
SCN1B	4.94935e-06	2.00137		2.2277	2.2776	2.7488	2.3743	4.2475	4.4322	4.4383	4.5159
PRUNE2	4.47603e-05	2.00865		3.8127	3.2105	3.4407	3.9149	5.458	5.5875	5.4758	5.8921
RGS14	0.000231444	2.01182		0.64277	-0.18182	0.63335	-0.085096	2.4401	1.9728	2.5123	2.1313
MET	1.88416e-07	2.02157		3.8127	3.7724	3.8557	4.0024	5.8597	5.8307	5.7903	6.0488
NFASC	0.00181155	2.02355		2.6428	3.3417	1.6334	2.0848	4.2881	4.7277	4.3603	4.4208
TMEM200A	0.000418005	2.02907		1.8652	2.1401	2.9553	2.7223	4.7031	4.6452	4.3603	4.0906
NT5DC2	3.03091e-05	2.02943		3.2277	2.5186	3.0484	2.8218	4.7031	4.8797	5.1677	4.9837
SCAMP1	1.36188e-05	2.04023		4.012	4.1757	3.5719	4.2725	6.037	5.984	6.1446	6.0274
SNORD35A	0.00334443	2.05333		-2.8193	-3.2998	-2.7283	-3.2662	-2.0247	-0.027235	-0.80963	-1.0387
FAHD2B	0.0051845	2.05782		-3.3452	-3.2757	-4.1077	-2.6114	-0.88181	-2.3786	-0.80963	-1.0387
HIF1A	2.98049e-05	2.06052		3.0578	3.2776	3.7488	3.3072	5.5611	5.5875	5.0973	5.3876
SLC41A3	0.00408157	2.06173		1.6428	1.1401	2.7488	2.9149	3.762	4.102	4.4758	4.3537
DRAM1	1.30911e-06	2.06922		3.9158	4.0661	3.8557	3.8218	6.1735	6.0496	5.7295	5.9837
ZYX	6.97798e-07	2.07315		6.7231	6.632	6.9064	6.9538	8.8831	8.736	9.0327	8.8561
SERTAD4-AS1	0.00390434	2.07687		0.057811	-1.1818	0.63335	0.49987	1.9255	1.7801	2.6498	1.9613
NTM	1.55744e-06	2.0835		4.9158	4.9679	5.0708	5.3579	7.1125	7.272	7.2238	7.0381
DUSP5	2.39529e-05	2.08768		3.3797	3.3417	3.4407	3.0848	5.0251	5.3303	5.8051	5.4371
ACTA2	1.71392e-08	2.0943		6.8326	7.0031	6.8166	6.8338	9.0176	8.9993	8.9602	8.8862
BCAM	0.00394635	2.10086		0.057811	0.40314	0.048385	-0.085096	1.7032	2.9728	1.1904	2.9613
ATP9A	0.000241311	2.11235		1.8652	2.5186	3.1358	2.2368	4.5444	4.4963	4.4758	4.6893
ADAM23	0.000148794	2.11623		0.64277	1.6255	1.0484	0.9149	3.2057	3.2947	2.7753	3.4208
RRS1	0.00131893	2.11663		1.3797	1.6255	2.2183	2.9149	3.8186	4.5577	4.0973	4.1313
CMTM7	0.000838213	2.1332		1.6428	1.8182	2.3703	3.0848	4.4401	4.5273	4.4758	4.0057
PRRC2B	1.5609e-05	2.13453		4.4501	4.9881	5.1981	5.0442	7.1735	7.0917	6.9977	6.9557
KIF7	0.000606153	2.14009		0.64277	1.9881	0.63335	0.9149	3.1182	3.2947	3.2778	3.0488
ITGA7	0.000195744	2.14202		3.3057	2.7251	3.1358	3.9593	5.5276	5.5273	5.2348	5.4043
AQP1	6.80181e-05	2.14657		4.7857	5.008	4.2183	5.1437	6.9447	7.1427	6.9251	6.7295
KAT2B	0.00277415	2.14788		0.057811	-0.18182	1.0484	0.49987	3.4401	1.7801	2.5123	2.2833
PLCXD1	1.89228e-05	2.15345		2.3797	2.5186	2.0484	2.8218	4.4757	4.4963	4.8051	4.6052
SNRNP27	8.5451e-07	2.1539		5.5008	5.2105	5.6777	5.3072	7.5486	7.6094	7.5741	7.5797
SH2B2	0.009556	2.16459		-0.94219	-0.18182	-2.234	-2.1508	0.11819	0.55773	1.5123	0.96134
RIT1	0.000368457	2.16735		2.7582	3.1401	2.2183	3.5588	4.9511	4.95	5.073	5.3707
SPOPL	0.00612566	2.17457		0.057811	2.5186	1.3703	1.2368	3.8731	3.1427	3.5123	3.3537
DCAF4	0.000172169	2.18595		2.3797	2.1401	1.6334	2.0848	4.4401	4.6452	3.6498	4.2467
SNORA21	0.00685416	2.18691		-0.94219	-0.18182	0.63335	0.9149	2.8186	2.5577	2.5123	1.2833
ITGB8	0.000288949	2.18957		3.1453	2.6255	2.3703	1.9149	4.6417	4.4322	4.6498	5.0906
TLN1	4.88114e-08	2.1991		6.4065	6.6126	6.3793	6.5074	8.6766	8.7656	8.5741	8.6859
NDN	8.04071e-05	2.20075		3.7017	3.2105	2.7488	3.6153	5.61	5.5577	5.2778	5.6338
IGFBP2	0.000123302	2.20715		1.3797	1.8182	1.0484	0.9149	3.1182	3.6166	3.8342	3.4208
HIPK3	0.000124334	2.20858		4.5172	3.462	3.5078	3.5588	5.9762	5.984	5.9586	5.9613
ADRA2C	0.00256557	2.21364		0.057811	0.40314	0.048385	-1.0851	1.4401	1.7801	2.1904	2.8682
CPT1C	0.000290512	2.22378		-0.94219	-1.1818	-0.95161	-0.085096	1.4401	1.5577	1.7753	0.96134
RASSF7	0.000287222	2.22747		1.3797	1.6255	1.0484	2.2368	3.3661	4.0172	4.0483	3.7687
TINAGL1	0.000973051	2.2359		1.0578	2.8182	1.6334	1.9149	4.2475	3.927	4.1446	4.0488
NRG2	0.00658632	2.23779		-2.3375	-3.7271	-3.4621	-4.5095	-2.2095	-1.0272	-0.80963	-1.0387
PBX4	0.00453015	2.24156		-2.989	-1.1818	-2.7194	-2.8334	0.11819	-0.027235	0.19037	-1.0387
C14orf37	0.000867772	2.25406		1.0578	1.8182	0.63335	2.2368	3.7032	3.8307	3.5123	3.7162
CABLES1	0.000374907	2.26858		1.3797	1.1401	0.048385	0.9149	2.8186	3.4322	3.0973	3.2093
CYB5R2	0.00628533	2.288		-0.94219	1.1401	1.3703	1.2368	3.0251	2.9728	3.1904	2.7687
NID1	0.000138895	2.2892		3.1453	2.9056	3.2183	2.2368	5.3276	4.8797	5.4942	4.9613
RHOJ	3.00702e-05	2.29242		1.8652	2.5186	2.0484	1.9149	4.3276	4.7801	4.2778	4.1313
YWHAH	5.14967e-06	2.29815		3.6428	3.6255	3.0484	3.4385	5.8995	5.7672	5.6333	5.6478
CADPS	0.00677526	2.30526		-3.4258	-2.8814	-3.4677	-2.9165	-0.88181	0.55773	-2.1076	-1.0387
NFIB	0.000154905	2.31785		2.9647	2.2776	3.1358	2.2368	5.2267	5.2207	4.8051	4.6338
NEGR1	7.83792e-06	2.3226		2.5172	2.4031	2.0484	1.9149	4.3276	4.5273	4.7139	4.6052
COX10-AS1	0.00947918	2.32311		-2.854	-1.1818	-0.95161	-1.0851	0.70315	-0.027235	1.9977	0.5463
INA	0.00331881	2.32379		0.057811	0.40314	2.2183	0.9149	3.3661	3.1427	3.5123	2.8682
ENC1	1.79046e-07	2.33827		3.8127	3.9475	4.0026	4.2003	6.2475	6.3906	6.2989	6.3792
LMNTD2	0.00735725	2.34451		-0.94219	-1.1818	-0.95161	-2.8898	1.7032	0.97277	0.77534	-0.038664
FER1L4	1.52796e-07	2.34702		1.3797	1.6255	1.6334	1.7223	3.8186	3.927	3.9977	4.0057
GABBR2	0.000985323	2.35469		1.8652	0.81818	0.63335	0.9149	4.0251	3.1427	3.7139	2.7687
FSTL3	9.15916e-05	2.35715		2.3797	3.1401	3.4407	2.9149	5.458	5.5426	5.3197	4.9837
SLC41A1	4.45573e-05	2.35842		2.7582	2.8182	1.8557	2.6153	4.8461	4.95	4.8908	4.7942
NPR3	0.00039881	2.36343		1.0578	2.2776	1.6334	2.0848	4.3661	4.0602	4.4758	3.6052
ACSS1	0.00574143	2.37382		-3.0791	-1.1818	-0.95161	-2.8702	0.11819	0.55773	0.19037	0.5463
EMP2	0.00017773	2.38532		1.8652	1.1401	2.2183	1.9149	4.2475	4.2582	4.5123	3.6618
SYNPO2L	8.59181e-05	2.39785		1.3797	1.6255	1.3703	2.2368	3.7032	4.102	3.9453	4.4532
EMC9	0.00190413	2.39992		0.64277	-1.1818	0.63335	-0.085096	2.4401	2.5577	2.6498	1.9613
SLC26A10	0.00098336	2.40823		-1.9182	-2.6935	-2.1085	-1.0851	0.70315	-0.027235	0.19037	0.96134
EXOC3L2	0.000439931	2.41501		-2.4061	-2.8379	-3.3716	-2.8018	0.11819	-0.027235	-0.80963	-1.0387
PUS7	0.000765569	2.41519		0.64277	0.81818	0.048385	0.9149	2.1182	3.0602	3.1904	3.7162
UST	0.0023085	2.41754		-0.94219	-1.1818	0.048385	-1.0851	1.1182	1.7801	2.6498	0.96134
CNNM4	0.00465884	2.422		0.057811	-1.1818	-2.1069	-0.085096	2.1182	1.7801	1.1904	1.2833
MT3	0.00708259	2.43385		2.5172	2.5186	0.048385	1.7223	4.61	4.1822	3.8342	3.9155
PTPRB	0.00033947	2.43405		1.6428	2.5186	3.2183	2.7223	4.9511	4.8307	4.9453	5.1111
SLC17A9	0.000829276	2.44407		0.057811	1.8182	1.0484	0.9149	3.7032	3.0602	3.1904	3.6618
PPP2R2C	0.00832332	2.4528		-0.94219	-1.1818	-3.0375	-0.085096	1.1182	0.97277	1.5123	0.96134
CETN4P	0.00547898	2.45304		-4.0462	-3.4267	-4.0458	-4.1472	-0.88181	-3.1236	-0.80963	-1.0387
C1QTNF2	0.00294794	2.46003		-0.94219	-0.18182	1.0484	-1.0851	2.1182	2.4322	2.3603	1.7687
FRMD4B	0.00632728	2.4662		-0.94219	-1.1818	-3.0911	-1.0851	1.4401	-0.027235	1.1904	0.96134
NRXN1	0.000719849	2.46867		-2.2159	-2.6774	-3.6834	-3.0553	-0.88181	-0.027235	-0.80963	-0.038664
CHPF	1.80957e-06	2.47705		3.4501	3.7724	3.9553	3.9149	6.1843	6.4485	6.2672	6.1009
DUSP2	0.00291565	2.48085		-3.2423	-2.3678	-2.5533	-3.9324	-0.88181	0.55773	-0.80963	-1.0387
PCDHA12	0.00624284	2.48232		-2.5974	-0.18182	-0.95161	-2.4639	0.70315	0.97277	0.77534	1.2833
COL11A1	4.18497e-07	2.48457		4.3432	4.6255	4.4407	4.1244	6.8864	6.927	6.827	6.8317
RTN4R	0.000702607	2.49802		-0.94219	-0.18182	-0.95161	-1.0851	2.5776	0.97277	1.5123	1.7687
FAM216A	1.42056e-06	2.5054		1.8652	2.2776	2.2183	1.9149	4.5444	4.5273	4.8051	4.4208
POLR3G	0.00474255	2.5147		0.057811	0.81818	1.3703	-1.0851	3.1182	3.1427	2.1904	2.7687
CNN1	7.65412e-06	2.51772		4.2277	3.7251	3.5078	3.5588	6.1516	6.3391	6.4288	6.1708
MPP2	0.000476872	2.51794		1.8652	0.40314	1.8557	1.7223	4.2475	3.8307	3.8342	4.0057
ALDH1B1	5.76022e-06	2.51915		2.2277	2.4031	2.2183	2.8218	4.6728	5.0388	4.9453	5.0906
TC2N	0.0087051	2.53772		-2.7728	-4.6855	-2.1804	-2.6846	-0.88181	0.55773	-0.80963	-1.0387
LRP8	0.00222139	2.55126		0.64277	0.81818	-0.95161	-0.085096	2.9255	2.8797	1.7753	3.0488
STRBP	0.000636631	2.55128		1.3797	-0.18182	0.048385	-0.085096	3.2057	2.7801	2.5123	2.8682
HMOX1	3.97913e-06	2.5796		4.4841	4.3417	4.7488	4.9373	6.9947	7.1326	7.4288	7.2742
RAVER2	0.00692072	2.58389		-3.0293	-3.0816	-3.8969	-1.0851	-0.88181	-0.027235	0.19037	-0.038664
GAREML	7.36477e-05	2.58866		-0.94219	-0.18182	0.048385	-0.085096	2.4401	2.1427	2.6498	1.9613
KCNJ8	0.00624028	2.6106		-3.4601	-1.1818	-2.7231	-2.8347	0.11819	-1.0272	0.19037	0.96134
APLP1	0.000823433	2.61782		0.057811	-0.18182	0.63335	0.49987	3.1182	3.4963	3.0973	1.7687
MGARP	0.00389969	2.63568		1.8652	2.6255	0.048385	1.2368	4.5444	4.0602	3.5827	4.1313
TOP1MT	0.000428167	2.65443		-0.94219	-0.18182	-0.95161	-1.0851	1.1182	2.4322	2.3603	1.5463
KRT7	0.00628872	2.66676		0.64277	-1.1818	1.0484	1.7223	3.0251	3.7276	3.2778	2.8682
GDF11	0.00135011	2.66841		0.64277	2.8182	2.2183	1.4999	4.2881	4.5273	4.6166	4.4208
HBQ1	0.000721713	2.67061		-2.7682	-3.0121	-2.6478	-4.0117	0.11819	-0.027235	-0.80963	-1.0387
SEMA6D	0.000105804	2.68162		2.6428	2.5186	2.8557	3.7729	5.8864	5.5119	5.6333	5.4849
MAP6D1	0.000478975	2.69244		0.057811	0.40314	-0.95161	-1.0851	2.2881	1.9728	2.6498	2.2833
MTFP1	0.000335188	2.70589		2.2277	1.6255	0.63335	1.2368	3.762	4.2207	4.0483	4.5159
SULT4A1	0.000223565	2.70606		-3.5517	-3.1338	-2.7807	-3.1154	-0.88181	-0.027235	0.19037	-1.0387
EFNA3	0.000919844	2.71813		0.057811	-0.18182	-0.95161	-1.0851	2.2881	1.2947	2.9977	2.1313
DLK2	0.00974806	2.71966		-1.8001	-3.3671	-3.0617	-1.0851	1.1182	-0.027235	-0.80963	1.2833
TGFB3	0.00881617	2.72062		-3.1755	-3.4087	-0.95161	-3.519	0.11819	-1.0272	0.77534	-0.038664
PLCL1	0.000138365	2.72903		-2.8957	-2.6253	-2.5922	-2.9753	-0.88181	-0.027235	0.19037	0.5463
SEMA4F	0.00241508	2.7294		1.0578	-1.1818	0.048385	-1.0851	2.8186	2.2947	2.3603	2.2833
ZNF185	0.000971857	2.73883		0.64277	0.40314	-0.95161	0.9149	3.2057	2.4322	3.2778	3.0488
FAM180A	5.04348e-07	2.74255		2.7582	2.9056	2.9553	3.1628	5.61	5.927	5.5123	5.7028
RAB3A	4.27119e-05	2.74779		0.057811	0.40314	0.048385	-0.085096	3.3661	3.1427	2.3603	2.5463
C17orf96	0.00048999	2.74803		-0.94219	-0.18182	-0.95161	-0.085096	2.5776	1.2947	2.1904	2.7687
TMEM200B	0.00265477	2.7525		-0.94219	-1.1818	0.048385	0.9149	2.5776	3.1427	2.3603	1.7687
HVCN1	0.00625462	2.75674		-3.5361	-3.3634	-3.7997	-1.0851	-0.88181	-0.027235	0.19037	-0.038664
MAPK3	1.12974e-05	2.76805		3.7582	3.6255	4.3338	4.2003	6.6651	6.9615	6.9183	6.4451
GJA3	0.0044708	2.7768		-2.0219	-2.462	0.048385	-2.259	1.7032	0.55773	1.1904	0.96134
IQSEC1	7.05299e-05	2.78677		1.8652	2.2776	1.3703	2.0848	5.0251	5.0813	4.3197	4.3189
TIRAP	0.00185587	2.7894		-3.2034	-1.1818	-2.0088	-3.351	0.11819	0.55773	0.19037	0.5463
KIT	1.84257e-05	2.79555		2.0578	1.1401	1.3703	1.9149	4.5776	4.2582	4.4758	4.3537
KIAA1804	0.00221378	2.80963		-3.3379	-3.4921	-2.7717	-4.2752	-1.7628	-0.027235	0.19037	-1.0387
LIN7A	0.00139761	2.82027		-3.0611	-4.3336	-3.8229	-3.9104	-0.88181	-2.1168	-0.80963	-0.038664
ERC2	0.00350852	2.82714		-2.9055	-3.6325	-0.95161	-2.5763	0.11819	-0.027235	0.19037	0.96134
C5orf30	1.86786e-05	2.83455		1.6428	1.4031	1.6334	1.4999	4.0724	3.927	4.6498	4.8682
FHOD3	0.00312063	2.83992		-3.3477	-1.1818	-0.95161	-1.0851	0.70315	1.2947	1.5123	1.2833
SLC46A1	0.00922961	2.84302		-0.94219	-2.6688	0.048385	-2.8119	1.7032	0.55773	1.7753	0.96134
ESPNL	0.000288171	2.85301		-2.5559	-2.0371	-2.7364	-1.0851	0.70315	0.55773	0.77534	0.96134
ADCK2	0.00555404	2.85695		-0.94219	1.6255	1.0484	2.0848	3.8731	3.7276	4.0973	3.5463
SNORA67	0.000400631	2.85714		0.64277	-0.18182	1.3703	1.4999	3.9255	3.8307	3.5827	3.4208
AMIGO1	0.00244521	2.88054		-3.2536	-1.1818	-0.95161	-1.0851	1.1182	1.7801	1.1904	0.96134
RGS4	3.34519e-07	2.88377		4.6428	4.2445	4.6922	4.6698	7.3756	7.3303	7.5435	7.535
NXPH3	0.000262986	2.88796		-3.6728	-2.9577	-3.4934	-3.1853	0.11819	-1.0272	0.19037	-1.0387
MFSD2A	0.00780592	2.89747		-3.3188	-3.6947	-2.8686	-4.3229	0.11819	-0.027235	-2.6674	-0.038664
TRAF5	0.000338294	2.89795		1.3797	1.6255	1.3703	-0.085096	4.1626	3.8797	3.8342	4.0057
ESM1	0.000773331	2.89894		0.64277	-1.1818	0.048385	-1.0851	2.7032	2.6732	2.5123	2.1313
KCTD4	0.003328	2.89905		-0.94219	1.1401	-0.95161	-1.0851	2.5776	3.2207	2.1904	1.7687
ADRB1	0.00721854	2.90121		-3.895	-4.2118	-2.2984	-3.6807	-2.1905	-0.027235	-0.80963	0.5463
LMOD1	4.66924e-05	2.92112		3.3057	2.9881	3.1358	2.0848	5.9637	5.631	5.7602	5.844
HPCA	0.000392726	2.92855		-3.0901	-3.8002	-3.8687	-2.7125	-0.88181	-1.0272	0.19037	-0.038664
PPP1R9A	0.000350904	2.92991		-3.384	-2.6628	-2.1145	-1.5608	0.70315	0.55773	0.19037	0.5463
DOK6	8.40866e-05	2.9329		0.057811	0.81818	0.048385	-0.085096	3.5776	3.0602	2.5123	3.4208
ALCAM	4.68815e-08	2.94027		5.6577	5.9679	5.9909	5.9373	8.8864	8.9109	8.7602	8.7574
BCL11A	0.00166473	2.94365		-2.5882	-2.0817	-2.8391	-3.4379	0.11819	-1.0272	1.1904	0.5463
LIMS2	1.13212e-06	2.94587		2.6428	2.5186	2.2183	2.3743	5.5776	5.6021	5.1677	5.1901
ARPP21	0.00130478	2.95535		-3.3802	-3.3672	-2.7389	-4.5075	-0.88181	0.55773	-0.80963	-1.0387
NEFL	4.6861e-05	2.95848		2.5172	2.7251	2.3703	1.4999	4.9762	5.399	5.2348	5.3364
TRHDE-AS1	0.000188764	2.96365		0.057811	-1.1818	0.048385	-1.0851	2.4401	2.2947	2.1904	2.7687
PLCH2	0.0079744	2.98105		-3.1135	-3.3083	-0.95161	-3.7232	0.70315	0.97277	0.19037	-1.0387
SLITRK1	0.00680849	2.98482		-2.2398	-2.6357	-3.3445	-2.5698	1.4401	1.5577	-0.80963	-1.0387
APCDD1	0.000644315	2.99939		-2.6019	-3.84	-4.2798	-4.0332	0.11819	-1.0272	-0.80963	-1.0387
B4GALNT4	0.000228708	2.99942		-2.2816	-3.3721	-2.0624	-3.0389	0.11819	0.97277	0.19037	-0.038664
ADAM33	0.00578538	3.00316		2.2277	-0.18182	0.048385	-1.0851	3.2057	2.8797	3.5827	3.3537
FBXW4P1	0.0079341	3.0111		-4.3562	-2.0742	-3.2862	-1.0851	0.11819	-0.027235	1.1904	-0.038664
SGCD	0.000456205	3.02025		-0.94219	-1.1818	0.048385	-0.085096	2.9255	1.5577	2.7753	2.6618
SERTAD4	0.00159533	3.0654		1.0578	-1.1818	-0.95161	-0.085096	2.4401	2.8797	2.3603	3.4208
RIMKLA	0.00393019	3.07597		-3.517	-1.5838	-0.95161	-2.8389	0.70315	1.5577	1.1904	-0.038664
KISS1	0.000646683	3.07682		-0.94219	0.40314	0.048385	1.2368	3.6418	3.3651	2.9977	3.0488
MGAT3	5.96714e-05	3.09647		-4.0906	-4.7789	-3.2823	-3.9914	-0.88181	-1.0272	-0.80963	-1.0387
ISM2	0.00671789	3.12125		-0.94219	-2.571	-3.7134	-4.4308	0.11819	-0.027235	0.19037	0.5463
THG1L	0.00028267	3.12272		0.057811	-1.1818	0.63335	0.49987	3.1182	3.0602	3.1904	3.1313
HLA-L	0.00879449	3.12786		-2.0992	-3.4354	-3.7422	-1.0851	0.70315	1.2947	1.1904	-1.0387
ACTG2	1.50974e-08	3.13205		2.6428	2.5186	2.7488	2.8218	5.8461	5.8916	5.8197	5.7028
MFAP5	0.00275791	3.13641		-2.158	-0.18182	-0.95161	-2.5863	1.4401	1.2947	2.6498	1.2833
LRRC4	0.00406417	3.14103		-3.0774	-1.1818	-0.95161	-3.1334	0.70315	1.7801	0.19037	1.5463
FBXO17	0.00237667	3.16443		-0.94219	0.81818	1.8557	1.4999	3.762	4.2207	3.9453	3.9613
SNAR-D	0.000494802	3.19295		-3.5998	-4.2573	-2.9792	-4.1079	-0.88181	0.55773	-0.80963	-1.0387
LMF1-AS1	0.000592374	3.21214		-3.4104	-3.076	-4.2684	-4.8511	0.11819	-1.0272	-0.80963	-1.0387
RAB15	0.00487928	3.22586		0.057811	-1.1818	-2.387	-1.0851	0.70315	1.7801	3.2778	2.5463
LINC01444	0.00827796	3.22723		-4.2588	-1.1818	-3.1172	-4.1084	1.1182	-1.0272	0.19037	-0.038664
RPS6KA1	0.00306351	3.23292		-0.94219	-3.7968	-3.2437	-3.5364	0.70315	-0.027235	0.19037	0.5463
KIAA1549	0.00170646	3.23733		-0.94219	-0.18182	-0.95161	1.4999	3.0251	3.4963	3.1904	2.6618
TRIM7	0.000524351	3.24364		-2.3095	-3.0623	-2.1981	-1.0851	1.7032	0.55773	0.77534	1.2833
NUDT10	0.000526348	3.24481		-3.4487	-3.1959	-3.2517	-4.8403	0.11819	-0.027235	-0.80963	-1.0387
LINC00578	0.00113948	3.24569		0.64277	0.81818	-0.95161	1.2368	4.2056	4.1427	3.0973	3.2833
LOC644285	0.00694322	3.24878		-3.6394	-3.9683	-3.8897	-1.0851	0.70315	-1.0272	0.77534	-0.038664
KCNC3	0.000559607	3.25245		-0.94219	-0.18182	-0.95161	-2.1699	1.7032	1.7801	2.5123	2.7687
RNF208	6.77605e-05	3.25919		0.057811	-0.18182	-0.95161	0.49987	2.8186	3.4963	3.0973	3.0488
ZFHX2	0.00017603	3.26378		0.057811	-1.1818	0.048385	-1.0851	2.5776	3.2947	2.3603	2.6618
NEFM	0.00278506	3.27154		-2.6737	-1.1818	-0.95161	-1.0851	2.2881	2.2947	0.19037	2.4208
CNNM1	0.00237179	3.28801		-3.1286	-0.18182	-0.95161	-1.0851	2.2881	1.7801	2.1904	1.5463
PTP4A3	0.00345728	3.29314		-3.5127	-2.9311	-0.95161	-3.9495	0.11819	0.97277	0.77534	-0.038664
NUDT15	0.000229932	3.29694		-0.94219	0.40314	-1.2663	-0.085096	2.8186	2.4322	3.2778	2.7687
F12	0.00319867	3.30308		-0.94219	-2.8558	-3.302	-1.0851	1.9255	1.7801	0.77534	0.5463
HLF	0.00145222	3.31247		-4.1996	-2.8768	-1.6845	-2.9244	0.11819	1.2947	0.19037	-0.038664
DNM1	0.000350465	3.31421		-3.639	-4.4102	-2.952	-3.428	-0.88181	0.55773	-0.80963	-0.038664
STK26	0.0014585	3.33348		-3.4358	-1.1818	-3.3987	-2.753	0.11819	1.2947	0.19037	0.96134
ANKRD20A9P	0.000357324	3.35513		-3.7308	-3.7706	-4.0458	-3.2116	0.11819	-0.027235	0.19037	-1.6196
RASD2	0.00354446	3.37578		-3.5544	-2.7911	-3.0647	-4.7542	1.4401	-1.0272	-1.0355	-0.038664
BACH2	0.00153356	3.38332		0.057811	-1.1818	-1.6608	-2.844	1.7032	2.1427	1.7753	2.2833
NAALADL1	0.00749309	3.38794		-3.1369	-1.1818	0.63335	-1.0851	2.4401	3.0602	1.9977	1.2833
TGFA	0.00258498	3.41539		-2.214	-2.6745	-2.8831	-0.085096	0.70315	1.5577	1.7753	1.7687
IL11	0.00139073	3.4179		-3.4665	-1.1818	-0.95161	-1.0851	1.4401	1.7801	1.9977	1.7687
SNORA80A	0.00776428	3.41997		-0.94219	-2.6295	-3.4406	-0.085096	1.7032	2.5577	1.7753	0.5463
HOMER1	0.0044889	3.43812		-1.5725	1.1401	-2.2078	-1.0851	1.9255	2.1427	2.9977	2.9613
C3orf70	0.00291702	3.43816		-4.1235	-1.1818	-3.6386	-3.9811	0.70315	-0.027235	0.19037	-0.038664
XYLT1	2.51383e-06	3.43881		1.3797	1.1401	0.63335	1.4999	4.5776	4.7277	4.6498	4.4532
PIANP	5.48885e-05	3.452		-0.94219	-1.1818	-0.95161	-2.2457	2.2881	1.7801	1.9977	2.4208
MYOCD	0.000370474	3.46408		-0.94219	0.81818	0.048385	-1.0851	3.6418	2.8797	2.8908	3.2833
PLXNB3	0.00164144	3.47855		-0.94219	-2.7041	-2.4304	-0.085096	2.2881	1.5577	1.7753	2.1313
REEP2	0.000401476	3.49303		-0.94219	-1.1818	0.048385	0.9149	3.2881	2.8797	3.3603	3.2833
ARFGEF3	0.000633711	3.49478		1.0578	-1.1818	-0.95161	-1.0851	2.8186	3.0602	2.8908	3.0488
SNORA2B	0.00986052	3.49551		-4.2657	-2.444	-2.3823	-1.0851	-0.88181	1.7801	0.77534	2.1313
C11orf87	0.000341528	3.49927		-2.4971	-3.4278	-1.7622	-3.1604	0.70315	1.2947	1.1904	-0.038664
SPRN	0.000219707	3.53275		-0.94219	-1.1818	0.048385	-1.0851	3.3661	3.0602	2.7753	1.7687
SNORD6	0.000639567	3.54411		-2.7793	-3.9266	-2.9375	-4.7054	0.70315	-0.027235	-0.80963	-0.038664
SNORA80E	0.00299727	3.60936		-2.7047	-0.18182	-2.394	-3.5744	1.7032	1.5577	0.77534	1.5463
SIRT4	0.00097994	3.61123		-4.0746	-3.103	-3.6633	-4.0395	1.4401	-0.027235	-0.80963	-1.0387
SDC1	4.548e-05	3.65951		-0.94219	-0.18182	0.63335	-0.085096	3.2057	3.7801	3.3603	3.7162
MBNL1-AS1	0.00766176	3.66283		0.64277	-1.1818	-2.6297	1.4999	3.2881	2.9728	3.4383	3.2833
FBXO2	0.00109684	3.67508		-4.1774	-1.1818	-2.7099	-2.8967	0.70315	1.2947	0.77534	0.96134
DKK2	0.000651182	3.73038		-2.5489	-3.2916	-3.8813	-3.2022	-0.88181	1.5577	0.77534	0.5463
APC2	0.000703855	3.75639		-2.9404	-3.9458	-3.0353	-2.6915	-0.88181	1.5577	0.77534	0.96134
MESP1	0.00718047	3.80403		-4.2646	-3.7306	-4.5812	-2.5389	0.11819	-2.339	0.77534	1.5463
MAP6	0.00359984	3.84099		-3.0367	-1.5261	-0.95161	-4.5301	0.70315	1.5577	1.5123	1.5463
LINC01085	0.00439759	3.87699		-3.3442	-1.1818	-0.95161	-4.4478	1.7032	1.5577	0.77534	1.5463
LBH	1.65748e-06	3.88473		3.4501	3.0661	2.6333	3.4385	7.1735	7.1822	6.8557	6.9155
GDF6	0.00124723	3.98912		-3.7376	-1.1818	-2.9489	-3.3943	1.4401	-0.027235	1.5123	1.7687
HAS2	3.35567e-07	4.04338		2.3797	2.8182	2.5078	3.0848	6.7548	6.6094	6.8769	6.7229
DSP	0.000320444	4.13508		1.0578	1.1401	1.0484	-1.0851	4.5444	4.7801	5.0233	4.3537
NRK	1.6405e-06	4.15265		-3.2943	-3.7579	-3.8797	-3.2661	0.70315	0.55773	0.19037	0.96134
RPSAP52	0.00191504	4.19181		-0.94219	-2.5772	-3.5088	-2.626	2.7032	1.5577	0.19037	2.6618
CXCR4	0.000558545	4.2562		-3.735	-3.1681	-0.95161	-3.4356	1.4401	1.5577	1.1904	1.5463
DOK5	3.10728e-05	4.28804		0.64277	-0.18182	-0.95161	-0.085096	4.7329	3.8307	4.0973	3.9155
ADCY3	0.00245105	4.3107		-0.94219	-1.1818	-3.3466	-4.4002	2.1182	1.9728	1.9977	1.2833
PTPN3	0.000675219	4.3246		-3.1542	-3.5935	-2.3994	-4.5688	0.11819	0.55773	2.3603	0.5463
SALL2	0.00140559	4.32723		-4.0595	-3.0764	-3.8514	-2.7126	2.5776	0.55773	-0.80963	1.2833
KISS1R	0.00462682	4.36957		-3.5778	0.40314	-3.468	-1.0851	1.9255	2.9728	2.1904	2.6618
HHIP	0.000973607	4.39988		-2.8648	-3.9223	-0.95161	-1.9404	1.1182	1.7801	2.8908	2.1313
EDIL3	6.542e-06	4.41768		2.0578	1.6255	1.0484	2.3743	5.9762	6.1626	6.4478	6.1901
NYAP1	7.87186e-05	4.4435		-4.247	-3.3874	-4.0695	-3.0726	0.70315	0.55773	1.7753	-0.038664
PIGW	0.00269167	4.807		-0.94219	-1.1818	-3.2413	-5.0578	2.2881	1.7801	2.1904	2.5463
KCNA3	0.00240001	4.92021		-3.1661	-3.541	0.63335	-3.0063	2.4401	2.8797	2.5123	2.7687
ARSI	0.000460083	5.0583		-3.0117	-1.1818	-0.95161	-3.8161	2.4401	3.2207	3.1904	2.4208
ELN	0.000143862	5.17281		-0.94219	-1.1818	0.63335	1.2368	5.4757	4.8554	5.1677	4.9386
SNAR-G2	0.000774973	5.60742		-3.1477	-3.706	-3.6689	-0.085096	3.2881	2.9728	3.2778	2.2833
GNAZ	1.24469e-05	5.61385		-3.3268	-3.7259	-3.662	-3.1438	1.1182	3.0602	1.9977	2.4208
CLIC3	4.84353e-07	5.6554		-3.4373	-2.8946	-3.1896	-3.5176	2.2881	1.9728	2.3603	2.9613
